# Supplementary material for: NAD+ biosynthesis in bacteria is controlled by global carbon/nitrogen levels via PII signaling
Source: J Biol Chem. 2020 Mar 16;295(18):6165–76. doi: 10.1074/jbc.RA120.012793 (PMC7196632; doi:10.1074/jbc.RA120.012793)
Supplement: Supporting Information [file supp_RA120.012793_158430_2_supp_489278_q6tprg.xlsx]

## Sheet: nadE_metadata_final
Table S1 - Ocurrence of PII-nadE genetic islands in sequenced prokaryote genomes.
protein_accession	locus	start	end	protein	contig_acession	organism	genus	superkingdom	phylum	class	order	family	contig	start_isl	end_isl	island_mp	nade_mp	nade_distance_from_pii	% identity_G8ASI0	alignment length_G8ASI0	evalue_G8ASI0	bit score_G8ASI0	% identity_G8AIW8	alignment length_G8AIW8	evalue_G8AIW8	bit score_G8AIW8
WP_066073574.1	AR505_RS01100	213977	214777	hypothetical protein	NZ_CP014214.1	Methanogenic archaeon ISO4-H5 chromosome		Archaea	Euryarchaeota	Thermoplasmata			NZ_CP014214.1	203642	223950	213796	214377	581					25.431	232	1.55e-07	55.8
WP_013679732.1	TUZN_RS04370	793869	794696	NAD+ synthase	NC_015315.1	Thermoproteus uzoniensis 768-20	Thermoproteus	Archaea	Crenarchaeota	Thermoprotei	Thermoproteales	Thermoproteaceae	NC_015315.1	783523	803840	793682	794282	601					29.927	274	2.78e-11	67
WP_014127173.1	TTX_RS06140	1122833	1123660	NAD+ synthase	NC_016070.1	Thermoproteus tenax Kra 1	Thermoproteus	Archaea	Crenarchaeota	Thermoprotei	Thermoproteales	Thermoproteaceae	NC_016070.1	1113666	1133983	1.12382e+06	1.12325e+06	578					35.625	160	3.93e-13	72.8
WP_053240426.1	PISL_RS07455	1325610	1326461	NAD+ synthase	NC_008701.1	Pyrobaculum islandicum DSM 4184	Pyrobaculum	Archaea	Crenarchaeota	Thermoprotei	Thermoproteales	Thermoproteaceae	NC_008701.1	1316431	1336754	1.32659e+06	1.32604e+06	557					33.977	259	2.21e-16	82.4
WP_044454831.1	UC34_RS06665	1479561	1481720	NAD(+) synthase	NZ_CP010897.2	Pandoraea vervacti strain NS15	Pandoraea	Bacteria	Proteobacteria	Betaproteobacteria	Burkholderiales	Burkholderiaceae	NZ_CP010897.2	1471844	1492179	1.48201e+06	1.48064e+06	1371	52.348	724	0	704	27.122	483	3.45e-29	125
WP_047908870.1	AB870_RS06225	1381507	1383669	NAD(+) synthase	NZ_CP011807.3	Pandoraea faecigallinarum strain DSM 23572	Pandoraea	Bacteria	Proteobacteria	Betaproteobacteria	Burkholderiales	Burkholderiaceae	NZ_CP011807.3	1373773	1394108	1.38394e+06	1382588	1352.5	52.006	723	0	709	28.285	548	1.02e-31	132
WP_046293491.1	MB84_RS06520	1432922	1435054	NAD(+) synthase	NZ_CP011253.3	Pandoraea oxalativorans strain DSM 23570	Pandoraea	Bacteria	Proteobacteria	Betaproteobacteria	Burkholderiales	Burkholderiaceae	NZ_CP011253.3	1425173	1445508	1.43534e+06	1433988	1352.5	51.961	714	0	700	26.915	483	2.95e-29	125
WP_046154152.1	WM40_RS23545	14126	15922	NAD+ synthase	NZ_LAQU01000046.1	Robbsia andropogonis strain ICMP2807 contig00046	Robbsia	Bacteria	Proteobacteria	Betaproteobacteria	Burkholderiales	Burkholderiaceae	NZ_LAQU01000046.1	5976	26311	16143.5	15024	1119.5	24.719	712	9e-29	124	47.563	595	3.62e-166	487
WP_039409296.1	RO07_RS07080	1580950	1583073	NAD(+) synthase	NZ_CP010310.2	Pandoraea pulmonicola strain DSM 16583	Pandoraea	Bacteria	Proteobacteria	Betaproteobacteria	Burkholderiales	Burkholderiaceae	NZ_CP010310.2	1573180	1593515	1.58335e+06	1.58201e+06	1336	52.535	710	0	703	27.536	483	5.22e-30	127
WP_058375415.1	AT302_RS19410	4446949	4449069	NAD(+) synthase	NZ_CP013480.3	Pandoraea norimbergensis strain DSM 11628	Pandoraea	Bacteria	Proteobacteria	Betaproteobacteria	Burkholderiales	Burkholderiaceae	NZ_CP013480.3	4436484	4456819	4.44665e+06	4448009	1357.5	52.609	709	0	702	27.121	601	6.19e-31	130
WP_010805432.1	C266_RS07120	109502	111601	NAD(+) synthase	NZ_KB944429.1	Pandoraea sp. SD6-2 scaffold15	Pandoraea	Bacteria	Proteobacteria	Betaproteobacteria	Burkholderiales	Burkholderiaceae	NZ_KB944429.1	99054	119389	109222	110552	1330	53.249	708	0	711	27.893	484	1.37e-29	126
WP_039403917.1	NA29_RS17465	3972687	3974801	NAD(+) synthase	NZ_CP010431.2	Pandoraea sputorum strain DSM 21091	Pandoraea	Bacteria	Proteobacteria	Betaproteobacteria	Burkholderiales	Burkholderiaceae	NZ_CP010431.2	3962242	3982577	3.97241e+06	3973744	1334.5	52.966	708	0	708	27.122	483	9.54e-30	127
WP_087688616.1	CDV44_RS14530	922792	924903	NAD(+) synthase	NZ_NGUR01000010.1	Pandoraea sp. PE-S2R-1 contig00010	Pandoraea	Bacteria	Proteobacteria	Betaproteobacteria	Burkholderiales	Burkholderiaceae	NZ_NGUR01000010.1	912334	932669	922502	923848	1346	52.691	706	0	701	27.759	598	2.06e-31	132
WP_087724554.1	CDV46_RS20195	305198	307309	NAD(+) synthase	NZ_NGUQ01000033.1	Pandoraea sp. PE-S2T-3 contig00033	Pandoraea	Bacteria	Proteobacteria	Betaproteobacteria	Burkholderiales	Burkholderiaceae	NZ_NGUQ01000033.1	294747	315082	304914	306254	1339	52.691	706	0	700	27.759	598	5.6e-31	130
WP_048629984.1	AT395_RS18560	4118024	4120129	NAD(+) synthase	NZ_CP013481.2	Pandoraea apista strain DSM 16535	Pandoraea	Bacteria	Proteobacteria	Betaproteobacteria	Burkholderiales	Burkholderiaceae	NZ_CP013481.2	4107565	4127900	4.11773e+06	4.11908e+06	1344	52.841	704	0	700	32.418	182	1.05e-15	83.2
WP_069342592.1	A9762_RS13860	56170	58275	NAD(+) synthase	NZ_MAOS01000036.1	Pandoraea sp. ISTKB scaffold27	Pandoraea	Bacteria	Proteobacteria	Betaproteobacteria	Burkholderiales	Burkholderiaceae	NZ_MAOS01000036.1	45728	66063	55895.5	57222.5	1327	52.347	703	0	707	28.454	485	6.5e-31	130
WP_134749840.1	E1956_RS14270	3141794	3143929	NAD(+) synthase	NZ_CP038148.1	Paraburkholderia sp. 7MH5 chromosome 1	Paraburkholderia	Bacteria	Proteobacteria	Betaproteobacteria	Burkholderiales	Burkholderiaceae	NZ_CP038148.1	3131360	3151695	3.14153e+06	3.14286e+06	1334	52.916	703	0	708	31.78	236	4.24e-18	90.9
WP_074984724.1	BUM79_RS30845	201959	204061	NAD(+) synthase	NZ_MSDZ01000064.1	Paraburkholderia tropica strain Ppe8 contig64	Paraburkholderia	Bacteria	Proteobacteria	Betaproteobacteria	Burkholderiales	Burkholderiaceae	NZ_MSDZ01000064.1	191543	211878	201710	203010	1299.5	53.276	702	0	709	31.356	236	2.32e-17	88.6
WP_017235375.1	A985_RS0121175	19352	21454	NAD(+) synthase	NZ_KB290559.1	Pandoraea sp. B-6 scaffold67	Pandoraea	Bacteria	Proteobacteria	Betaproteobacteria	Burkholderiales	Burkholderiaceae	NZ_KB290559.1	11542	31877	21709.5	20403	1306.5	52.354	701	0	691	27.484	473	1.55e-25	114
WP_130025240.1	DRB87_RS06075	1313777	1315879	NAD(+) synthase	NZ_CP030849.1	Pandoraea sp. XY-2 chromosome	Pandoraea	Bacteria	Proteobacteria	Betaproteobacteria	Burkholderiales	Burkholderiaceae	NZ_CP030849.1	1305967	1326302	1.31613e+06	1314828	1306.5	52.068	701	0	697	28.041	485	2.04e-27	119
WP_035527355.1	NH14_RS13260	139433	141553	NAD(+) synthase	NZ_JTDB01000008.1	Paraburkholderia sacchari strain LMG 19450 contig00008	Paraburkholderia	Bacteria	Proteobacteria	Betaproteobacteria	Burkholderiales	Burkholderiaceae	NZ_JTDB01000008.1	129008	149343	139176	140493	1317.5	53	700	0	692	32.203	236	2.96e-18	91.3
WP_067062354.1	MCHT01_RS03310	80739	82841	NAD(+) synthase	NZ_BCYP01000006.1	Mitsuaria chitosanitabida NBRC 102408	Mitsuaria	Bacteria	Proteobacteria	Betaproteobacteria	Burkholderiales		NZ_BCYP01000006.1	72907	93227	83067	81790	1277	56.286	700	0	746	28.794	514	2.58e-28	122
WP_106182029.1	BZL35_RS01075	252870	254969	NAD(+) synthase	NZ_MUHY01000001.1	Candidatus Pandoraea novymonadis strain E262 Pnov_01	Candidatus Pandoraea	Bacteria	Proteobacteria	Betaproteobacteria	Burkholderiales	Burkholderiaceae	NZ_MUHY01000001.1	245072	265407	255240	253920	1320	51.714	700	0	703	25.155	485	3.67e-25	112
WP_023873487.1	W930_RS0104285	66513	68609	NAD(+) synthase	NZ_AYXJ01000007.1	Pandoraea sp. E26 Contig7	Pandoraea	Bacteria	Proteobacteria	Betaproteobacteria	Burkholderiales	Burkholderiaceae	NZ_AYXJ01000007.1	58728	79063	68895.5	67561	1334.5	53.505	699	0	710	27.322	549	5.54e-29	124
WP_038620338.1	LV28_RS41595	3936267	3938363	NAD(+) synthase	NZ_CP009553.3	Pandoraea pnomenusa strain DSM 16536	Pandoraea	Bacteria	Proteobacteria	Betaproteobacteria	Burkholderiales	Burkholderiaceae	NZ_CP009553.3	3925813	3946148	3.93598e+06	3937315	1334.5	53.505	699	0	710	27.322	549	4.29e-29	124
WP_116611906.1	C7402_RS20835	368106	370229	NAD(+) synthase	NZ_QEOB01000009.1	Paraburkholderia unamae strain SCZa-39 Ga0215850_109	Paraburkholderia	Bacteria	Proteobacteria	Betaproteobacteria	Burkholderiales	Burkholderiaceae	NZ_QEOB01000009.1	360305	380640	370472	369168	1305	53.791	699	0	707	27.85	535	4.13e-33	137
WP_041745075.1	BUPH_RS04520	1028020	1029813	NAD+ synthase	NC_018695.1	Paraburkholderia phenoliruptrix BR3459a chromosome 1	Paraburkholderia	Bacteria	Proteobacteria	Betaproteobacteria	Burkholderiales	Burkholderiaceae	NC_018695.1	1019928	1040263	1.0301e+06	1.02892e+06	1179	24.75	699	7.64e-23	106	48.235	595	3.48e-168	492
WP_088382497.1	CDN99_RS02400	550288	552384	NAD(+) synthase	NZ_NIOF01000001.1	Roseateles aquatilis strain CCUG 48205 Scaffold1_1	Roseateles	Bacteria	Proteobacteria	Betaproteobacteria	Burkholderiales		NZ_NIOF01000001.1	539846	560166	550006	551336	1330	57.02	698	0	744	26.19	546	6.51e-30	127
WP_133197474.1	EYW47_RS24735	82190	84310	NAD(+) synthase	NZ_SMRP01000014.1	Candidatus Paraburkholderia sp. 4M-K11 scaffold14	Candidatus Paraburkholderia	Bacteria	Proteobacteria	Betaproteobacteria	Burkholderiales	Burkholderiaceae	NZ_SMRP01000014.1	71756	92091	81923.5	83250	1326.5	53.295	698	0	709	32.203	236	1.24e-18	92.4
WP_129561477.1	DMB87_RS03640	808848	810968	NAD(+) synthase	NZ_CP029640.1	Paraburkholderia sp. DCR13 chromosome 1	Paraburkholderia	Bacteria	Proteobacteria	Betaproteobacteria	Burkholderiales	Burkholderiaceae	NZ_CP029640.1	801092	821427	811260	809908	1351.5	53.228	697	0	700	31.78	236	1.31e-17	89.4
WP_063550237.1	WT52_RS11565	2567067	2568818	NAD+ synthase	NZ_CM004191.1	Burkholderia territorii strain MSMB2203WGS chromosome 1	Burkholderia	Bacteria	Proteobacteria	Betaproteobacteria	Burkholderiales	Burkholderiaceae	NZ_CM004191.1	2556648	2576983	2.56682e+06	2.56794e+06	1127	24.39	697	3.35e-19	94.7	48.211	587	1.81e-160	472
WP_056316395.1	ASD87_RS01875	417277	419343	NAD(+) synthase	NZ_LMHN01000001.1	Achromobacter sp. Root170 contig_1	Achromobacter	Bacteria	Proteobacteria	Betaproteobacteria	Burkholderiales	Alcaligenaceae	NZ_LMHN01000001.1	409512	429847	419680	418310	1369.5	55.172	696	0	747	30.901	233	1.24e-15	83.2
WP_082938609.1	ABE85_RS14240	3250684	3252789	NAD(+) synthase	NZ_CP011514.1	Mitsuaria sp. 7	Mitsuaria	Bacteria	Proteobacteria	Betaproteobacteria	Burkholderiales		NZ_CP011514.1	3240250	3260570	3250410	3.25174e+06	1326.5	55.603	696	0	731	25.828	604	1.03e-29	126
WP_088709186.1	AYR66_RS21385	4412428	4414482	NAD(+) synthase	NZ_LSTO01000001.1	Noviherbaspirillum denitrificans strain TSA40 Contig01	Noviherbaspirillum	Bacteria	Proteobacteria	Betaproteobacteria	Burkholderiales	Oxalobacteraceae	NZ_LSTO01000001.1	4404588	4424923	4.41476e+06	4413455	1300.5	53.592	696	0	723	26.071	560	2.29e-31	131
WP_091997085.1	BLU17_RS12610	202174	204279	NAD(+) synthase	NZ_FMYQ01000009.1	Burkholderia sp. TNe-862	Burkholderia	Bacteria	Proteobacteria	Betaproteobacteria	Burkholderiales	Burkholderiaceae	NZ_FMYQ01000009.1	194355	214690	204522	203226	1296	54.167	696	0	726	27.717	552	1.15e-37	150
WP_128828105.1	BMR85_RS09930	1076127	1078193	NAD(+) synthase	NZ_MQNQ02000015.1	Achromobacter sp. KAs 3-5 Contig_15	Achromobacter	Bacteria	Proteobacteria	Betaproteobacteria	Burkholderiales	Alcaligenaceae	NZ_MQNQ02000015.1	1068362	1088697	1.07853e+06	1077160	1369.5	55.172	696	0	748	30.901	233	1.19e-15	83.2
WP_027210240.1	F757_RS0103805	351839	353602	NAD+ synthase	NZ_AWZV01000004.1	Burkholderia sp. WSM2232 BurW2232DRAFT_scaffold_2.3_C	Burkholderia	Bacteria	Proteobacteria	Betaproteobacteria	Burkholderiales	Burkholderiaceae	NZ_AWZV01000004.1	343718	364041	353880	352720	1159	24.856	696	2.04e-25	114	49.402	585	9.38e-177	513
WP_028207722.1	A3CW_RS0135190	13114	15225	NAD(+) synthase	NZ_JAFA01000037.1	Paraburkholderia nodosa DSM 21604 A3CWDRAFT_scaffold_36.37_C	Paraburkholderia	Bacteria	Proteobacteria	Betaproteobacteria	Burkholderiales	Burkholderiaceae	NZ_JAFA01000037.1	2703	23038	12870.5	14169.5	1299	53.957	695	0	712	27.221	529	5.71e-34	139
WP_028230589.1	BMI01S_RS10210	128815	130917	NAD(+) synthase	NZ_BBJJ01000009.1	Paraburkholderia mimosarum LMG 23256 = NBRC 106338	Paraburkholderia	Bacteria	Proteobacteria	Betaproteobacteria	Burkholderiales	Burkholderiaceae	NZ_BBJJ01000009.1	120993	141328	131160	129866	1294.5	54.388	695	0	717	27.221	529	1.83e-33	138
WP_042271629.1	BHE01S_RS32595	40202	42304	NAD(+) synthase	NZ_BBJH01000055.1	Paraburkholderia heleia NBRC 101817	Paraburkholderia	Bacteria	Proteobacteria	Betaproteobacteria	Burkholderiales	Burkholderiaceae	NZ_BBJH01000055.1	32380	52715	42547.5	41253	1294.5	54.532	695	0	716	27.032	529	3.3e-32	134
WP_056570045.1	ASD71_RS22795	302316	304382	NAD(+) synthase	NZ_LMGO01000006.1	Achromobacter sp. Root565 contig_3	Achromobacter	Bacteria	Proteobacteria	Betaproteobacteria	Burkholderiales	Alcaligenaceae	NZ_LMGO01000006.1	294572	314907	304740	303349	1390.5	55.108	695	0	744	27.007	548	7.82e-31	130
WP_076200095.1	RD110_RS14250	3065107	3067173	NAD(+) synthase	NZ_CP019236.1	Rhodoferax sp. DCY110	Rhodoferax	Bacteria	Proteobacteria	Betaproteobacteria	Burkholderiales	Comamonadaceae	NZ_CP019236.1	3054642	3074977	3.06481e+06	3066140	1330.5	53.669	695	0	729	25.285	613	1.83e-31	132
WP_108006384.1	DBL07_RS12850	25383	27449	NAD(+) synthase	NZ_QAYS01000042.1	Achromobacter mucicolens strain KCJK8006 NODE_32_length_70749_cov_5.10549_ID_63	Achromobacter	Bacteria	Proteobacteria	Betaproteobacteria	Burkholderiales	Alcaligenaceae	NZ_QAYS01000042.1	14879	35214	25046.5	26416	1369.5	54.676	695	0	744	30.901	233	6.47e-16	84
WP_110388760.1	C7411_RS35265	12817	14919	NAD(+) synthase	NZ_QEOL01000042.1	Paraburkholderia silvatlantica strain PSCR-88 Ga0215861_142	Paraburkholderia	Bacteria	Proteobacteria	Betaproteobacteria	Burkholderiales	Burkholderiaceae	NZ_QEOL01000042.1	2406	22741	12573.5	13868	1294.5	54.388	695	0	716	27.221	529	1.06e-32	135
WP_133181891.1	E1N52_RS08520	147663	149774	NAD(+) synthase	NZ_SMOD01000005.1	Paraburkholderia sp. CNPSo 3008 scaffold5.1	Paraburkholderia	Bacteria	Proteobacteria	Betaproteobacteria	Burkholderiales	Burkholderiaceae	NZ_SMOD01000005.1	139850	160185	150018	148718	1299	54.101	695	0	712	27.221	529	1.03e-33	139
WP_013587571.1	BC1001_RS04225	960942	962723	NAD+ synthase	NC_015136.1	Burkholderia sp. CCGE1001 chromosome 1	Burkholderia	Bacteria	Proteobacteria	Betaproteobacteria	Burkholderiales	Burkholderiaceae	NC_015136.1	952838	973173	963006	961832	1173	25.18	695	5.2e-24	109	48.393	591	1.44e-166	488
WP_027816589.1	BBA01S_RS11615	70251	72344	NAD(+) synthase	NZ_BAYA01000006.1	Paraburkholderia bannensis NBRC 103871	Paraburkholderia	Bacteria	Proteobacteria	Betaproteobacteria	Burkholderiales	Burkholderiaceae	NZ_BAYA01000006.1	59785	80120	69952.5	71297.5	1345	53.458	694	0	714	27.017	533	6.36e-33	136
WP_092298324.1	BM115_RS20460	154369	156435	NAD(+) synthase	NZ_FOWM01000010.1	Cupriavidus sp. OV096	Cupriavidus	Bacteria	Proteobacteria	Betaproteobacteria	Burkholderiales	Burkholderiaceae	NZ_FOWM01000010.1	146539	166874	156706	155402	1304.5	55.331	694	0	730	24.961	633	5.84e-29	124
WP_103701646.1	B0G62_RS00945	197164	199257	NAD(+) synthase	NZ_PQGA01000001.1	Paraburkholderia eburnea strain JCM 18070 Ga0139043_101	Paraburkholderia	Bacteria	Proteobacteria	Betaproteobacteria	Burkholderiales	Burkholderiaceae	NZ_PQGA01000001.1	186732	207046	196889	198210	1321.5	53.314	694	0	707	27.103	535	1.4e-30	129
WP_115782177.1	DSC91_RS29980	3067838	3069562	NAD+ synthase	NZ_CP031467.1	Paraburkholderia caffeinilytica strain CF1 chromosome 2	Paraburkholderia	Bacteria	Proteobacteria	Betaproteobacteria	Burkholderiales	Burkholderiaceae	NZ_CP031467.1	3059700	3080035	3.06987e+06	3068700	1167.5	24.352	694	4.43e-23	106	47.751	578	9.19e-162	475
WP_008447009.1	JAB_RS11355	2554473	2556536	NAD(+) synthase	NZ_AMWD01000001.1	Janthinobacterium sp. HH01 Jab_1c	Janthinobacterium	Bacteria	Proteobacteria	Betaproteobacteria	Burkholderiales	Oxalobacteraceae	NZ_AMWD01000001.1	2546648	2566983	2.55682e+06	2.5555e+06	1311	53.391	693	0	707	25.237	527	2.71e-25	113
WP_029308370.1	RMET_RS03430	752251	754314	NAD(+) synthase	NC_007973.1	Cupriavidus metallidurans CH34	Cupriavidus	Bacteria	Proteobacteria	Betaproteobacteria	Burkholderiales	Burkholderiaceae	NC_007973.1	744428	764763	754596	753282	1313	54.113	693	0	728	27.508	309	3.82e-15	81.3
WP_066739259.1	A9J21_RS21885	110752	112824	NAD(+) synthase	NZ_BBQI01000093.1	Cupriavidus sp. D384	Cupriavidus	Bacteria	Proteobacteria	Betaproteobacteria	Burkholderiales	Burkholderiaceae	NZ_BBQI01000093.1	100300	120635	110468	111788	1320.5	54.69	693	0	733	24.759	622	7.14e-26	115
WP_070251687.1	DUPY_RS24085	10206	12260	NAD(+) synthase	NZ_LROM01000147.1	Duganella phyllosphaerae strain T54 DUPY_contig000147	Duganella	Bacteria	Proteobacteria	Betaproteobacteria	Burkholderiales	Oxalobacteraceae	NZ_LROM01000147.1	2371	22706	12538.5	11233	1305.5	54.978	693	0	716	25.041	611	3.13e-27	119
WP_082567542.1	ASC95_RS02500	534493	536496	NAD(+) synthase	NZ_LMDC01000001.1	Pelomonas sp. Root1217 contig_1	Pelomonas	Bacteria	Proteobacteria	Betaproteobacteria	Burkholderiales	Comamonadaceae	NZ_LMDC01000001.1	526530	546847	536688	535494	1194	55.988	693	0	724	33.69	187	8.77e-16	83.6
WP_091722722.1	BM393_RS04575	1033780	1035876	NAD(+) synthase	NZ_FOZE01000001.1	Mitsuaria sp. PDC51	Mitsuaria	Bacteria	Proteobacteria	Betaproteobacteria	Burkholderiales		NZ_FOZE01000001.1	1025985	1046320	1.03615e+06	1034828	1324.5	56.133	693	0	738	27.239	547	9.73e-29	123
WP_116989623.1	D0T23_RS08620	268121	270184	NAD(+) synthase	NZ_QVIP01000002.1	Duganella sp. BJB475 NODE_2_length_765533_cov_39.253549	Duganella	Bacteria	Proteobacteria	Betaproteobacteria	Burkholderiales	Oxalobacteraceae	NZ_QVIP01000002.1	260298	280633	270466	269152	1313	53.535	693	0	705	24.858	527	1.86e-24	110
WP_116994409.1	D0T21_RS12015	555616	557679	NAD(+) synthase	NZ_QVIO01000002.1	Duganella sp. BJB476 NODE_2_length_825810_cov_20.350833	Duganella	Bacteria	Proteobacteria	Betaproteobacteria	Burkholderiales	Oxalobacteraceae	NZ_QVIO01000002.1	545167	565502	555334	556648	1313	53.68	693	0	709	24.858	527	1.86e-24	110
WP_130390849.1	EV147_RS09635	2115584	2117647	NAD(+) synthase	NZ_SGXM01000001.1	Cupriavidus sp. ASC-9842 Ga0310579_101	Cupriavidus	Bacteria	Proteobacteria	Betaproteobacteria	Burkholderiales	Burkholderiaceae	NZ_SGXM01000001.1	2105145	2125480	2.11531e+06	2.11662e+06	1303	54.401	693	0	726	26.003	573	5.23e-27	118
WP_133605203.1	DFR39_RS17900	119480	121531	NAD(+) synthase	NZ_SNXE01000010.1	Kinneretia asaccharophila strain DSM 25082 Ga0244555_110	Kinneretia	Bacteria	Proteobacteria	Betaproteobacteria	Burkholderiales	Comamonadaceae	NZ_SNXE01000010.1	111592	131909	121750	120506	1245	56.71	693	0	717	29.07	516	9.79e-22	102
WP_017513219.1	RN01_RS16840	25217	27280	NAD(+) synthase	NZ_JWMB01000031.1	Cupriavidus sp. SHE NODE_33	Cupriavidus	Bacteria	Proteobacteria	Betaproteobacteria	Burkholderiales	Burkholderiaceae	NZ_JWMB01000031.1	14768	35103	24935.5	26248.5	1313	53.757	692	0	727	24.717	619	9.33e-27	117
WP_036165869.1	FA90_RS03195	734887	736959	NAD(+) synthase	NZ_JQNN01000001.1	Massilia sp. 9096 FA90DRAFT_scf7180000000010_quiver.1_C	Massilia	Bacteria	Proteobacteria	Betaproteobacteria	Burkholderiales	Oxalobacteraceae	NZ_JQNN01000001.1	727010	747345	737178	735923	1254.5	52.168	692	0	698	27.389	314	4.27e-17	87.8
WP_054263305.1	BN3177_RS06170	1449875	1451944	NAD(+) synthase	NZ_FAOS01000001.1	Janthinobacterium sp. CG23_2 isolate Janthinobacterium sp. CG23_25	Janthinobacterium	Bacteria	Proteobacteria	Betaproteobacteria	Burkholderiales	Oxalobacteraceae	NZ_FAOS01000001.1	1439457	1459792	1.44962e+06	1.45091e+06	1285	53.757	692	0	712	26.603	312	9.32e-17	86.7
WP_056873934.1	ASD35_RS05820	653138	655132	NAD(+) synthase	NZ_LMFP01000003.1	Pelomonas sp. Root1444 contig_11	Pelomonas	Bacteria	Proteobacteria	Betaproteobacteria	Burkholderiales	Comamonadaceae	NZ_LMFP01000003.1	642787	663104	652946	654135	1189.5	56.792	692	0	721	27.703	296	7.4e-15	80.5
WP_070360157.1	DUGA6_RS21650	72235	74298	NAD(+) synthase	NZ_LRHV01000017.1	Duganella sp. HH105 JAB7_contig000017	Duganella	Bacteria	Proteobacteria	Betaproteobacteria	Burkholderiales	Oxalobacteraceae	NZ_LRHV01000017.1	64410	84745	74577.5	73266.5	1311	53.757	692	0	706	25.617	527	9.54e-26	114
WP_090183575.1	BLS51_RS16490	454683	456737	NAD(+) synthase	NZ_FNEQ01000005.1	Duganella sp. OV510	Duganella	Bacteria	Proteobacteria	Betaproteobacteria	Burkholderiales	Oxalobacteraceae	NZ_FNEQ01000005.1	444232	464567	454400	455710	1310.5	53.757	692	0	705	25.379	528	2.73e-23	107
WP_092136367.1	BLR29_RS09025	622525	624588	NAD(+) synthase	NZ_FMYZ01000002.1	Cupriavidus sp. YR651	Cupriavidus	Bacteria	Proteobacteria	Betaproteobacteria	Burkholderiales	Burkholderiaceae	NZ_FMYZ01000002.1	614756	635091	624924	623556	1367	53.902	692	0	723	26.151	543	1.95e-27	119
WP_092946495.1	BMY53_RS11160	362172	364265	NAD(+) synthase	NZ_FOAV01000004.1	Roseateles sp. YR242	Roseateles	Bacteria	Proteobacteria	Betaproteobacteria	Burkholderiales		NZ_FOAV01000004.1	354380	374700	364540	363218	1321.5	58.382	692	0	772	29.167	312	1.99e-18	91.7
WP_099880776.1	CR152_RS28950	6712958	6715027	NAD(+) synthase	NZ_CP024608.1	Massilia sp. B2 chromosome	Massilia	Bacteria	Proteobacteria	Betaproteobacteria	Burkholderiales	Oxalobacteraceae	NZ_CP024608.1	6702540	6722875	6.71271e+06	6.71399e+06	1285	53.179	692	0	708	27.157	313	4.34e-18	90.9
WP_102132840.1	CY652_RS22000	24584	26638	NAD(+) synthase	NZ_PNEO01000029.1	Burkholderia sp. WAC0059	Burkholderia	Bacteria	Proteobacteria	Betaproteobacteria	Burkholderiales	Burkholderiaceae	NZ_PNEO01000029.1	16748	37083	26915.5	25611	1304.5	54.191	692	0	724	29.082	588	1.2e-37	150
WP_107870674.1	C8J99_RS10985	341464	343536	NAD(+) synthase	NZ_QAYI01000003.1	Massilia sp. GV016 Ga0189705_103	Massilia	Bacteria	Proteobacteria	Betaproteobacteria	Burkholderiales	Oxalobacteraceae	NZ_QAYI01000003.1	331096	351431	341264	342500	1236.5	53.035	692	0	706	24.917	602	3.07e-27	119
WP_107980590.1	C8K02_RS16900	310812	312884	NAD(+) synthase	NZ_SMBW01000005.1	Massilia sp. GV097 Ga0189708_105	Massilia	Bacteria	Proteobacteria	Betaproteobacteria	Burkholderiales	Oxalobacteraceae	NZ_SMBW01000005.1	302917	323252	313084	311848	1236.5	52.746	692	0	702	25.083	602	8.87e-28	120
WP_109580353.1	C7419_RS01945	418460	420523	NAD(+) synthase	NZ_QGGT01000001.1	Cupriavidus plantarum strain SLV-132 Ga0215873_101	Cupriavidus	Bacteria	Proteobacteria	Betaproteobacteria	Burkholderiales	Burkholderiaceae	NZ_QGGT01000001.1	410602	430937	420770	419492	1278	54.913	692	0	736	27.893	484	6.25e-31	130
WP_110848541.1	C8K94_RS21245	546288	548342	NAD(+) synthase	NZ_QLLJ01000005.1	Duganella sp. GV066 Ga0189692_105	Duganella	Bacteria	Proteobacteria	Betaproteobacteria	Burkholderiales	Oxalobacteraceae	NZ_QLLJ01000005.1	535849	556184	546016	547315	1298.5	53.468	692	0	702	29.661	236	1.52e-15	82.8
WP_117009740.1	D0T24_RS00600	110011	112074	NAD(+) synthase	NZ_QVIN01000001.1	Duganella sp. BJB480 NODE_1_length_1116600_cov_63.431877	Duganella	Bacteria	Proteobacteria	Betaproteobacteria	Burkholderiales	Oxalobacteraceae	NZ_QVIN01000001.1	102179	122514	112346	111042	1304	54.191	692	0	712	25.996	527	1.83e-27	119
WP_132260023.1	EDC30_RS16850	67944	70022	NAD(+) synthase	NZ_SLZQ01000014.1	Paucimonas lemoignei strain DSM 7445 Ga0244659_114	Paucimonas	Bacteria	Proteobacteria	Betaproteobacteria	Burkholderiales	Burkholderiaceae	NZ_SLZQ01000014.1	60068	80403	70235.5	68983	1252.5	54.48	692	0	741	30.932	236	6.5e-16	84
WP_042301471.1	BKU01S_RS15330	12046	13773	NAD+ synthase	NZ_BBJI01000015.1	Paraburkholderia kururiensis subsp. thiooxydans NBRC 107107	Paraburkholderia	Bacteria	Proteobacteria	Betaproteobacteria	Burkholderiales	Burkholderiaceae	NZ_BBJI01000015.1	1639	21974	11806.5	12909.5	1103	24.711	692	1.72e-23	108	49.653	576	1.99e-165	484
WP_046566389.1	OI25_RS08565	728897	730627	NAD+ synthase	NZ_CP010026.1	Paraburkholderia fungorum strain ATCC BAA-463 chromosome 1	Paraburkholderia	Bacteria	Proteobacteria	Betaproteobacteria	Burkholderiales	Burkholderiaceae	NZ_CP010026.1	718415	738750	728582	729762	1179.5	24.855	692	1.99e-23	107	47.759	580	3.11e-163	479
WP_106352790.1	BX589_RS15010	118148	119878	NAD+ synthase	NZ_PVZM01000008.1	Paraburkholderia insulsa strain LMG 28183 Ga0139079_108	Paraburkholderia	Bacteria	Proteobacteria	Betaproteobacteria	Burkholderiales	Burkholderiaceae	NZ_PVZM01000008.1	110025	130360	120192	119013	1179.5	25	692	2.34e-23	107	47.759	580	3.21e-163	479
WP_008158935.1	KYC_RS03590	8094	10160	NAD(+) synthase	NZ_AGUF01000014.1	Achromobacter arsenitoxydans SY8 Contig00015	Achromobacter	Bacteria	Proteobacteria	Betaproteobacteria	Burkholderiales	Alcaligenaceae	NZ_AGUF01000014.1	336	20671	10503.5	9127	1376.5	55.282	691	0	745	27.087	539	4.07e-30	127
WP_047825459.1	AB595_RS15945	11850	13931	NAD(+) synthase	NZ_LELH02000014.1	Massilia sp. WF1 contig14	Massilia	Bacteria	Proteobacteria	Betaproteobacteria	Burkholderiales	Oxalobacteraceae	NZ_LELH02000014.1	1480	21818	11649	12890.5	1241.5	53.546	691	0	709	27.987	318	1.26e-17	89.4
WP_055934728.1	ASD07_RS21010	120887	122941	NAD(+) synthase	NZ_LMDB01000035.1	Duganella sp. Root336D2 contig_5	Duganella	Bacteria	Proteobacteria	Betaproteobacteria	Burkholderiales	Oxalobacteraceae	NZ_LMDB01000035.1	110531	130866	120698	121914	1215.5	53.401	691	0	715	26.394	538	2.68e-31	131
WP_070269605.1	DUGA2_RS12685	312309	314372	NAD(+) synthase	NZ_LRON01000006.1	Duganella sp. HH101 DUGA2_contig000006	Duganella	Bacteria	Proteobacteria	Betaproteobacteria	Burkholderiales	Oxalobacteraceae	NZ_LRON01000006.1	301862	322197	312030	313340	1311	53.546	691	0	706	25.047	527	8.77e-25	111
WP_097266280.1	CRP38_RS16825	3695062	3697113	NAD(+) synthase	NZ_OCSX01000001.1	Burkholderia sp. D7	Burkholderia	Bacteria	Proteobacteria	Betaproteobacteria	Burkholderiales	Burkholderiaceae	NZ_OCSX01000001.1	3684563	3704898	3.69473e+06	3.69609e+06	1357	53.98	691	0	719	27.757	544	1.04e-30	129
WP_119045307.1	C8K28_RS17105	272704	274698	NAD(+) synthase	NZ_QXDH01000003.1	Pelomonas sp. BT06 Ga0189742_13	Pelomonas	Bacteria	Proteobacteria	Betaproteobacteria	Burkholderiales	Comamonadaceae	NZ_QXDH01000003.1	264732	285049	274890	273701	1189.5	55.716	691	0	723	28.041	296	1.76e-14	79.3
WP_029970041.1	H960_RS0119195	300493	302250	NAD+ synthase	NZ_ATXV01000009.1	Burkholderia sp. URHA0054 H960DRAFT_scaffold00009.9_C	Burkholderia	Bacteria	Proteobacteria	Betaproteobacteria	Burkholderiales	Burkholderiaceae	NZ_ATXV01000009.1	290054	310377	300216	301372	1156	25.181	691	1.29e-24	111	48.027	583	1.96e-170	497
WP_053857715.1	AC233_RS04165	971468	973225	NAD+ synthase	NZ_CP012192.1	Burkholderia sp. HB1 chromosome 1	Burkholderia	Bacteria	Proteobacteria	Betaproteobacteria	Burkholderiales	Burkholderiaceae	NZ_CP012192.1	963341	983664	973502	972346	1156	25.47	691	1.39e-25	114	48.199	583	3.83e-171	499
WP_107707164.1	C8K20_RS07780	38978	40735	NAD+ synthase	NZ_SLYO01000003.1	Paraburkholderia sp. GV073 Ga0189732_103	Paraburkholderia	Bacteria	Proteobacteria	Betaproteobacteria	Burkholderiales	Burkholderiaceae	NZ_SLYO01000003.1	28539	48862	38700.5	39856.5	1156	25.47	691	1.15e-25	114	48.027	583	2.59e-170	497
WP_008342453.1	BURK_RS01945	397992	400046	NAD(+) synthase	NZ_AJHK02000001.1	Burkholderia sp. SJ98 contig01	Burkholderia	Bacteria	Proteobacteria	Betaproteobacteria	Burkholderiales	Burkholderiaceae	NZ_AJHK02000001.1	387527	407862	397694	399019	1324.5	52.899	690	0	727	28.571	294	1.93e-16	85.5
WP_025138966.1	U858_RS0120150	191441	193507	NAD(+) synthase	NZ_AYMF01000024.1	Achromobacter sp. DH1f Contg24	Achromobacter	Bacteria	Proteobacteria	Betaproteobacteria	Burkholderiales	Alcaligenaceae	NZ_AYMF01000024.1	180961	201296	191128	192474	1345.5	53.913	690	0	727	27.323	538	1.58e-34	141
WP_028103925.1	H597_RS0121435	382172	384226	NAD(+) synthase	NZ_KE384357.1	Pseudoduganella violaceinigra DSM 15887 H597DRAFT_scaffold00004.4	Pseudoduganella	Bacteria	Proteobacteria	Betaproteobacteria	Burkholderiales	Oxalobacteraceae	NZ_KE384357.1	371817	392152	381984	383199	1214.5	54.493	690	0	719	31.169	231	6e-16	84
WP_034472737.1	BG60_RS21175	102038	104092	NAD(+) synthase	NZ_JFHD01000017.1	Caballeronia zhejiangensis strain OP-1 contig17	Caballeronia	Bacteria	Proteobacteria	Betaproteobacteria	Burkholderiales	Burkholderiaceae	NZ_JFHD01000017.1	91573	111908	101740	103065	1324.5	52.899	690	0	727	28.571	294	2.08e-16	85.5
WP_035503164.1	BG58_RS18945	26468	28522	NAD(+) synthase	NZ_JFHF01000020.1	Caballeronia jiangsuensis strain MP-1 contig20	Caballeronia	Bacteria	Proteobacteria	Betaproteobacteria	Burkholderiales	Burkholderiaceae	NZ_JFHF01000020.1	18661	38996	28828.5	27495	1333.5	53.333	690	0	733	26.441	590	2.28e-33	137
WP_043545645.1	JL37_RS17290	357610	359670	NAD(+) synthase	NZ_JPYO01000041.1	Achromobacter sp. RTa CONTIG.183	Achromobacter	Bacteria	Proteobacteria	Betaproteobacteria	Burkholderiales	Alcaligenaceae	NZ_JPYO01000041.1	349750	370085	359918	358640	1277.5	54.638	690	0	741	29.181	281	1.07e-15	83.2
WP_049077907.1	AruCF_RS16630	3695870	3697936	NAD(+) synthase	NZ_CP017433.1	Achromobacter ruhlandii strain SCCH3:ACH 33-1365 genome	Achromobacter	Bacteria	Proteobacteria	Betaproteobacteria	Burkholderiales	Alcaligenaceae	NZ_CP017433.1	3685300	3705635	3.69547e+06	3696903	1435.5	53.623	690	0	716	27.087	587	7.75e-35	142
WP_054456590.1	AOZ63_RS21030	109677	111734	NAD(+) synthase	NZ_CYTK01000007.1	Achromobacter sp. 2789STDY5608625	Achromobacter	Bacteria	Proteobacteria	Betaproteobacteria	Burkholderiales	Alcaligenaceae	NZ_CYTK01000007.1	101862	122197	112030	110706	1324	54.348	690	0	739	26.917	587	2.41e-34	140
WP_057286586.1	ASE30_RS23020	314920	316986	NAD(+) synthase	NZ_LMIU01000024.1	Achromobacter sp. Root83 contig_5	Achromobacter	Bacteria	Proteobacteria	Betaproteobacteria	Burkholderiales	Alcaligenaceae	NZ_LMIU01000024.1	307113	327448	317280	315953	1327.5	54.058	690	0	734	26.065	587	2.05e-29	125
WP_061121179.1	AWB73_RS29410	26049	28103	NAD(+) synthase	NZ_FCOD02000034.1	Caballeronia turbans isolate LMG 29316	Caballeronia	Bacteria	Proteobacteria	Betaproteobacteria	Burkholderiales	Burkholderiaceae	NZ_FCOD02000034.1	18254	38589	28421.5	27076	1345.5	53.188	690	0	728	26.174	596	3.86e-33	137
WP_061135456.1	AWB77_RS14735	48093	50147	NAD(+) synthase	NZ_FCNX02000007.1	Caballeronia fortuita isolate LMG 29320	Caballeronia	Bacteria	Proteobacteria	Betaproteobacteria	Burkholderiales	Burkholderiaceae	NZ_FCNX02000007.1	37629	57964	47796.5	49120	1323.5	53.623	690	0	727	30.213	235	3.58e-16	84.7
WP_061162117.1	AWB76_RS21200	185999	188053	NAD(+) synthase	NZ_FCOI02000014.1	Caballeronia temeraria isolate LMG 29319	Caballeronia	Bacteria	Proteobacteria	Betaproteobacteria	Burkholderiales	Burkholderiaceae	NZ_FCOI02000014.1	175534	195869	185702	187026	1324.5	53.188	690	0	728	30.738	244	6.72e-16	84
WP_062606271.1	AWB78_RS17030	137671	139725	NAD(+) synthase	NZ_FCOX02000016.1	Caballeronia calidae isolate LMG 29321	Caballeronia	Bacteria	Proteobacteria	Betaproteobacteria	Burkholderiales	Burkholderiaceae	NZ_FCOX02000016.1	127197	147532	137364	138698	1333.5	53.768	690	0	736	26.333	600	6.31e-33	136
WP_062684875.1	ADE01S_RS27120	25258	27318	NAD(+) synthase	NZ_BCTQ01000047.1	Achromobacter denitrificans NBRC 15125	Achromobacter	Bacteria	Proteobacteria	Betaproteobacteria	Burkholderiales	Alcaligenaceae	NZ_BCTQ01000047.1	14794	35129	24961.5	26288	1326.5	54.348	690	0	722	26.621	586	2.23e-28	122
WP_076812915.1	BUW96_RS03355	736659	738716	NAD(+) synthase	NZ_CP019325.1	Achromobacter insolitus strain DSM 23807 chromosome	Achromobacter	Bacteria	Proteobacteria	Betaproteobacteria	Burkholderiales	Alcaligenaceae	NZ_CP019325.1	728846	749181	739014	737688	1326	54.638	690	0	742	26.917	587	2.86e-33	137
WP_092594933.1	BLQ58_RS04360	270510	272591	NAD(+) synthase	NZ_FNJO01000002.1	Ralstonia sp. 25mfcol4.1	Ralstonia	Bacteria	Proteobacteria	Betaproteobacteria	Burkholderiales	Burkholderiaceae	NZ_FNJO01000002.1	260058	280393	270226	271550	1325	54.493	690	0	725	25.856	584	4.6e-27	118
WP_106855546.1	NOV72_RS15635	180215	182269	NAD(+) synthase	NZ_OGTP01000009.1	Burkholderia novacaledonica isolate LMG 28615T	Burkholderia	Bacteria	Proteobacteria	Betaproteobacteria	Burkholderiales	Burkholderiaceae	NZ_OGTP01000009.1	172410	192745	182578	181242	1335.5	53.043	690	0	729	26.342	596	4.01e-33	137
WP_027197048.1	BJG93_RS08755	1981359	1983071	NAD+ synthase	NZ_CP017561.1	Paraburkholderia sprentiae WSM5005 chromosome 1	Paraburkholderia	Bacteria	Proteobacteria	Betaproteobacteria	Burkholderiales	Burkholderiaceae	NZ_CP017561.1	1970923	1991258	1.98109e+06	1982215	1124.5	25.072	690	5.26e-24	109	47.561	574	7.02e-165	483
WP_090805620.1	BLU10_RS11740	2534642	2536354	NAD+ synthase	NZ_FNKX01000001.1	Paraburkholderia tuberum strain DUS833	Paraburkholderia	Bacteria	Proteobacteria	Betaproteobacteria	Burkholderiales	Burkholderiaceae	NZ_FNKX01000001.1	2526457	2546792	2.53662e+06	2535498	1126.5	24.783	690	4.05e-26	116	47.561	574	7.42e-168	490
WP_129958867.1	EVC45_RS15570	149065	150777	NAD+ synthase	NZ_SELS01000014.1	Paraburkholderia sp. UYCP14C strain UYCPa14C NODE_14_length_181654_cov_54.523	Paraburkholderia	Bacteria	Proteobacteria	Betaproteobacteria	Burkholderiales	Burkholderiaceae	NZ_SELS01000014.1	140879	161199	151039	149921	1118	24.493	690	9.17e-23	105	47.038	574	2.53e-164	481
WP_019922030.1	F460_RS0112350	118510	120564	NAD(+) synthase	NZ_KB912922.1	Duganella zoogloeoides ATCC 25935 F460DRAFT_scaffold00004.4	Duganella	Bacteria	Proteobacteria	Betaproteobacteria	Burkholderiales	Oxalobacteraceae	NZ_KB912922.1	110676	131011	120844	119537	1306.5	55.007	689	0	721	26.063	541	1.64e-29	125
WP_056138734.1	ASF04_RS05135	197399	199453	NAD(+) synthase	NZ_LMLM01000002.1	Duganella sp. Leaf61 contig_10	Duganella	Bacteria	Proteobacteria	Betaproteobacteria	Burkholderiales	Oxalobacteraceae	NZ_LMLM01000002.1	186952	207287	197120	198426	1306.5	55.007	689	0	720	26.111	540	1.99e-29	125
WP_056355971.1	ASG35_RS09415	52116	54167	NAD(+) synthase	NZ_LMPF01000007.1	Burkholderia sp. Leaf177 contig_15	Burkholderia	Bacteria	Proteobacteria	Betaproteobacteria	Burkholderiales	Burkholderiaceae	NZ_LMPF01000007.1	41601	61921	51761	53141.5	1380.5	53.411	689	0	728	27.644	539	2.57e-31	131
WP_058937267.1	DES44_RS24245	44568	46667	NAD(+) synthase	NZ_QUMT01000009.1	Roseateles depolymerans strain DSM 11813 Ga0244525_109	Roseateles	Bacteria	Proteobacteria	Betaproteobacteria	Burkholderiales		NZ_QUMT01000009.1	34142	54459	44300.5	45617.5	1317	56.894	689	0	760	26.992	615	4.75e-32	134
WP_062170201.1	AXG89_RS01670	341133	343184	NAD(+) synthase	NZ_CP014306.1	Burkholderia sp. PAMC 26561 chromosome 1	Burkholderia	Bacteria	Proteobacteria	Betaproteobacteria	Burkholderiales	Burkholderiaceae	NZ_CP014306.1	330617	350937	340777	342158	1381.5	52.975	689	0	726	26.421	598	1.32e-33	138
WP_072786489.1	BUA36_RS17210	194657	196711	NAD(+) synthase	NZ_FRCX01000007.1	Duganella sacchari strain Sac-22	Duganella	Bacteria	Proteobacteria	Betaproteobacteria	Burkholderiales	Oxalobacteraceae	NZ_FRCX01000007.1	186812	207147	196980	195684	1295.5	52.83	689	0	697	25.568	528	1.97e-24	110
WP_075795536.1	BVG12_RS29620	6150614	6152677	NAD(+) synthase	NZ_CP019038.1	Massilia putida strain 6NM-7T chromosome	Massilia	Bacteria	Proteobacteria	Betaproteobacteria	Burkholderiales	Oxalobacteraceae	NZ_CP019038.1	6142722	6163057	6.15289e+06	6.15165e+06	1244	53.411	689	0	701	27.832	309	1.44e-17	89
WP_090320544.1	BMX85_RS16765	147844	149898	NAD(+) synthase	NZ_FODC01000004.1	Duganella sp. CF517	Duganella	Bacteria	Proteobacteria	Betaproteobacteria	Burkholderiales	Oxalobacteraceae	NZ_FODC01000004.1	140053	160388	150220	148871	1349.5	53.991	689	0	703	26.654	529	3.07e-26	115
WP_091669271.1	BLS72_RS29180	107520	109583	NAD(+) synthase	NZ_FMZS01000015.1	Massilia sp. PDC64	Massilia	Bacteria	Proteobacteria	Betaproteobacteria	Burkholderiales	Oxalobacteraceae	NZ_FMZS01000015.1	99629	119964	109796	108552	1245	53.411	689	0	709	27.707	314	1.91e-17	88.6
WP_119768086.1	D3871_RS06165	1294071	1296122	NAD(+) synthase	NZ_QYUO01000001.1	Herbaspirillum sp. K1R23-30 Segkk0	Herbaspirillum	Bacteria	Proteobacteria	Betaproteobacteria	Burkholderiales	Oxalobacteraceae	NZ_QYUO01000001.1	1286233	1306568	1.2964e+06	1.2951e+06	1304	54.427	689	0	719	26.079	533	1.22e-29	126
WP_013088782.1	BC1002_RS03935	885839	887551	NAD+ synthase	NC_014117.1	Burkholderia sp. CCGE1002 chromosome 1	Burkholderia	Bacteria	Proteobacteria	Betaproteobacteria	Burkholderiales	Burkholderiaceae	NC_014117.1	877654	897977	887816	886695	1120.5	24.964	689	1.63e-23	108	47.387	574	2.91e-165	484
WP_069747742.1	BBJ41_RS16725	3597581	3599302	NAD+ synthase	NZ_CP016442.1	Burkholderia stabilis strain ATCC BAA-67 chromosome 1	Burkholderia	Bacteria	Proteobacteria	Betaproteobacteria	Burkholderiales	Burkholderiaceae	NZ_CP016442.1	3589368	3609703	3.59954e+06	3.59844e+06	1094	24.383	689	4.85e-22	103	48.354	577	2.83e-160	471
WP_083085420.1	B2G74_RS24385	332123	333835	NAD+ synthase	NZ_MWJQ01000004.1	Burkholderia sp. A27 scaffold4	Burkholderia	Bacteria	Proteobacteria	Betaproteobacteria	Burkholderiales	Burkholderiaceae	NZ_MWJQ01000004.1	321653	341988	331820	332979	1158.5	25.254	689	3.49e-24	110	48.78	574	1.03e-167	490
WP_054426113.1	AOZ60_RS20275	293175	295241	NAD(+) synthase	NZ_CYTC01000006.1	Achromobacter sp. ATCC31444 strain ATCC 31444	Achromobacter	Bacteria	Proteobacteria	Betaproteobacteria	Burkholderiales	Alcaligenaceae	NZ_CYTC01000006.1	282702	303037	292870	294208	1338.5	54.797	688	0	736	26.746	587	5.91e-34	139
WP_061939346.1	CPter91_RS08665	1875018	1877075	NAD(+) synthase	NZ_CP013234.1	Collimonas pratensis strain Ter91	Collimonas	Bacteria	Proteobacteria	Betaproteobacteria	Burkholderiales	Oxalobacteraceae	NZ_CP013234.1	1867257	1887592	1.87742e+06	1.87605e+06	1378	53.343	688	0	700	26.889	569	2.62e-27	119
WP_098496407.1	BCF11_RS20650	4479981	4482038	NAD(+) synthase	NZ_PDBX01000001.1	Collimonas sp. PA-H2 Ga0114272_11	Collimonas	Bacteria	Proteobacteria	Betaproteobacteria	Burkholderiales	Oxalobacteraceae	NZ_PDBX01000001.1	4472219	4492554	4.48239e+06	4.48101e+06	1377	53.634	688	0	715	26.224	572	2.22e-29	125
WP_014723447.1	MYA_RS10700	2370849	2372561	NAD+ synthase	NC_017920.1	Burkholderia sp. KJ006 chromosome 1	Burkholderia	Bacteria	Proteobacteria	Betaproteobacteria	Burkholderiales	Burkholderiaceae	NC_017920.1	2360408	2380743	2.37058e+06	2371705	1129.5	24.709	688	3.98e-23	107	48.606	574	2.73e-163	478
WP_031398404.1	GQ56_RS0109320	13881	15602	NAD+ synthase	NZ_JPGL01000013.1	Burkholderia paludis strain MSh1 contigs13	Burkholderia	Bacteria	Proteobacteria	Betaproteobacteria	Burkholderiales	Burkholderiaceae	NZ_JPGL01000013.1	3462	23797	13629.5	14741.5	1112	24.273	688	1.57e-22	105	48.7	577	2.06e-164	481
WP_034192593.1	BT225_RS09415	369211	370923	NAD+ synthase	NZ_FPJR01000005.1	Burkholderia sp. WP40	Burkholderia	Bacteria	Proteobacteria	Betaproteobacteria	Burkholderiales	Burkholderiaceae	NZ_FPJR01000005.1	361029	381364	371196	370067	1129.5	24.709	688	1.36e-22	105	48.606	574	5.35e-163	478
WP_034199080.1	GQ57_RS22410	14011	15732	NAD+ synthase	NZ_JPGM01000035.1	Burkholderia sp. MSh2 contig35	Burkholderia	Bacteria	Proteobacteria	Betaproteobacteria	Burkholderiales	Burkholderiaceae	NZ_JPGM01000035.1	3592	23927	13759.5	14871.5	1112	24.273	688	1.8e-22	104	48.7	577	3.78e-164	481
WP_045578884.1	AK36_RS17355	1615663	1617375	NAD+ synthase	NZ_CP009631.1	Burkholderia vietnamiensis LMG 10929 chromosome I	Burkholderia	Bacteria	Proteobacteria	Betaproteobacteria	Burkholderiales	Burkholderiaceae	NZ_CP009631.1	1607468	1627803	1.61764e+06	1616519	1116.5	24.709	688	3.98e-23	107	48.606	574	2.73e-163	478
WP_102610964.1	C0Z19_RS16485	99369	101072	NAD+ synthase	NZ_PNYB01000013.1	Paraburkholderia soli strain GP25-8 NODE_13_length_167370_cov_22.9243_ID_2233	Paraburkholderia	Bacteria	Proteobacteria	Betaproteobacteria	Burkholderiales	Burkholderiaceae	NZ_PNYB01000013.1	88925	109260	99092.5	100220	1128	25.291	688	1.01e-28	124	50.174	576	1.82e-170	497
WP_124662984.1	DIE06_RS20925	13912	15633	NAD+ synthase	NZ_QTQF01000021.1	Burkholderia sp. Bp8998 BURSP-Bp8998-1609P2S1-EN-PRI-2017-064-DW_S23_214	Burkholderia	Bacteria	Proteobacteria	Betaproteobacteria	Burkholderiales	Burkholderiaceae	NZ_QTQF01000021.1	3486	23821	13653.5	14772.5	1119	25.145	688	2.45e-22	104	48.527	577	2.75e-161	473
WP_124665995.1	DID99_RS01980	12101	13822	NAD+ synthase	NZ_QTQM01000002.1	Burkholderia sp. Bp8986 BURSP-Bp8986-1305P2S1-EN-PRI-2017-064-DW_S16_245	Burkholderia	Bacteria	Proteobacteria	Betaproteobacteria	Burkholderiales	Burkholderiaceae	NZ_QTQM01000002.1	1662	21997	11829.5	12961.5	1132	25	688	1.74e-21	101	48.354	577	1.7e-160	471
WP_006463536.1	HFRIS_RS11595	51038	53095	NAD(+) synthase	NZ_AEEC02000014.1	Herbaspirillum frisingense GSF30 contig14	Herbaspirillum	Bacteria	Proteobacteria	Betaproteobacteria	Burkholderiales	Oxalobacteraceae	NZ_AEEC02000014.1	40523	60858	50690.5	52066.5	1376	54.876	687	0	733	26.367	311	4.1e-17	87.8
WP_027795599.1	BAC01S_RS15530	98349	100421	NAD(+) synthase	NZ_BAXZ01000012.1	Paraburkholderia acidipaludis NBRC 101816	Paraburkholderia	Bacteria	Proteobacteria	Betaproteobacteria	Burkholderiales	Burkholderiaceae	NZ_BAXZ01000012.1	87929	108264	98096.5	99385	1288.5	54.003	687	0	722	27.542	541	6.31e-37	148
WP_028226131.1	BFE01S_RS14425	125692	127782	NAD(+) synthase	NZ_BAYB01000012.1	Paraburkholderia ferrariae NBRC 106233	Paraburkholderia	Bacteria	Proteobacteria	Betaproteobacteria	Burkholderiales	Burkholderiaceae	NZ_BAYB01000012.1	117856	138191	128024	126737	1286.5	54.148	687	0	724	27.911	541	9.36e-38	150
WP_035959871.1	BG57_RS01765	369890	371944	NAD(+) synthase	NZ_JFHE01000001.1	Caballeronia grimmiae strain R27 contig1	Caballeronia	Bacteria	Proteobacteria	Betaproteobacteria	Burkholderiales	Burkholderiaceae	NZ_JFHE01000001.1	359437	379772	369604	370917	1312.5	53.712	687	0	723	25.816	643	1.92e-31	132
WP_050408555.1	ACZ75_RS09750	2527993	2530047	NAD(+) synthase	NZ_CP012201.1	Massilia sp. NR 4-1	Massilia	Bacteria	Proteobacteria	Betaproteobacteria	Burkholderiales	Oxalobacteraceae	NZ_CP012201.1	2517631	2537966	2.5278e+06	2529020	1221.5	53.857	687	0	717	26.046	526	9.43e-27	117
WP_054499910.1	DK459_RS20515	223771	225837	NAD(+) synthase	NZ_QHHO01000049.1	Achromobacter sp. RW408 NODE_178_length_2375756_cov_55.644108	Achromobacter	Bacteria	Proteobacteria	Betaproteobacteria	Burkholderiales	Alcaligenaceae	NZ_QHHO01000049.1	213297	233632	223464	224804	1339.5	54.003	687	0	719	27.257	587	1.13e-34	141
WP_054504170.1	AOZ51_RS24855	191403	193469	NAD(+) synthase	NZ_CYSX01000009.1	Achromobacter sp. 2789STDY5608607	Achromobacter	Bacteria	Proteobacteria	Betaproteobacteria	Burkholderiales	Alcaligenaceae	NZ_CYSX01000009.1	183608	203943	193776	192436	1339.5	53.712	687	0	716	27.257	587	6.08e-35	142
WP_058207585.1	AT699_RS11700	2594156	2596222	NAD(+) synthase	NZ_LN831029.1	Achromobacter xylosoxidans genome assembly NCTC10807	Achromobacter	Bacteria	Proteobacteria	Betaproteobacteria	Burkholderiales	Alcaligenaceae	NZ_LN831029.1	2586360	2606695	2.59653e+06	2595189	1338.5	54.148	687	0	720	27.257	587	1.3e-34	141
WP_077238538.1	BTM36_RS26220	134478	136535	NAD(+) synthase	NZ_MUXB01000183.1	Herbaspirillum sp. VT-16-41 NODE_16_length_153349_cov_96.2557_ID_31	Herbaspirillum	Bacteria	Proteobacteria	Betaproteobacteria	Burkholderiales	Oxalobacteraceae	NZ_MUXB01000183.1	126715	147050	136882	135506	1376	54.731	687	0	731	26.367	311	4.36e-17	87.4
WP_090436774.1	BM269_RS09475	147877	149931	NAD(+) synthase	NZ_FOOF01000005.1	Duganella sp. CF458	Duganella	Bacteria	Proteobacteria	Betaproteobacteria	Burkholderiales	Oxalobacteraceae	NZ_FOOF01000005.1	139952	160287	150120	148904	1215.5	53.13	687	0	708	26.011	569	7.39e-33	136
WP_090547087.1	BLV92_RS13925	3117015	3119081	NAD(+) synthase	NZ_FNSR01000001.1	Paraburkholderia caballeronis strain TNe-841	Paraburkholderia	Bacteria	Proteobacteria	Betaproteobacteria	Burkholderiales	Burkholderiaceae	NZ_FNSR01000001.1	3106593	3126928	3.11676e+06	3118048	1287.5	54.731	687	0	727	27.323	538	4.95e-34	139
WP_092393346.1	BM062_RS03775	260921	262975	NAD(+) synthase	NZ_FOLC01000002.1	Collimonas sp. OK412	Collimonas	Bacteria	Proteobacteria	Betaproteobacteria	Burkholderiales	Oxalobacteraceae	NZ_FOLC01000002.1	253166	273501	263334	261948	1385.5	53.712	687	0	716	26.451	586	1.55e-29	126
WP_100855310.1	CVS48_RS16125	3544806	3546869	NAD(+) synthase	NZ_CP025030.1	Achromobacter spanius strain DSM 23806 chromosome	Achromobacter	Bacteria	Proteobacteria	Betaproteobacteria	Burkholderiales	Alcaligenaceae	NZ_CP025030.1	3537007	3557342	3.54717e+06	3.54584e+06	1337	53.566	687	0	721	27.273	539	6.4e-34	139
WP_102663944.1	HBH1_RS18685	14183	16240	NAD(+) synthase	NZ_PKOI01000016.1	Herbaspirillum sp. BH-1 ctg16	Herbaspirillum	Bacteria	Proteobacteria	Betaproteobacteria	Burkholderiales	Oxalobacteraceae	NZ_PKOI01000016.1	6420	26755	16587.5	15211.5	1376	54.585	687	0	729	26.367	311	4.02e-17	87.8
WP_124150031.1	D1Y85_RS05510	198868	200952	NAD(+) synthase	NZ_RQIS01000003.1	Paraburkholderia sp. DHOA04 scaffold3	Paraburkholderia	Bacteria	Proteobacteria	Betaproteobacteria	Burkholderiales	Burkholderiaceae	NZ_RQIS01000003.1	191047	211382	201214	199910	1304.5	53.566	687	0	722	27.542	541	1.2e-35	144
WP_126076441.1	EJB06_RS23420	60508	62592	NAD(+) synthase	NZ_RXLQ01000014.1	Massilia sp. SOD Scaffold14	Massilia	Bacteria	Proteobacteria	Betaproteobacteria	Burkholderiales	Oxalobacteraceae	NZ_RXLQ01000014.1	52675	73010	62842.5	61550	1292.5	53.13	687	0	701	26.403	303	2.42e-16	85.1
WP_130313464.1	EV297_RS14000	281278	283332	NAD(+) synthase	NZ_SHKT01000002.1	Duganella sp. BK054 Ga0307682_102	Duganella	Bacteria	Proteobacteria	Betaproteobacteria	Burkholderiales	Oxalobacteraceae	NZ_SHKT01000002.1	273353	293688	283520	282305	1215.5	54.44	687	0	716	30.131	229	4.38e-15	81.3
WP_018443070.1	B0G57_RS08610	174753	176468	NAD+ synthase	NZ_PTIR01000004.1	Paraburkholderia symbiotica strain JPY-345 Ga0139055_104	Paraburkholderia	Bacteria	Proteobacteria	Betaproteobacteria	Burkholderiales	Burkholderiaceae	NZ_PTIR01000004.1	164352	184687	174520	175610	1091	25.473	687	4.11e-25	113	49.739	575	4.08e-168	491
WP_030103191.1	KBK24_RS32980	90898	92613	NAD+ synthase	NZ_JMIK01000016.1	Burkholderia sp. K24 contig16	Burkholderia	Bacteria	Proteobacteria	Betaproteobacteria	Burkholderiales	Burkholderiaceae	NZ_JMIK01000016.1	80416	100751	90583.5	91755.5	1172	24.891	687	2.24e-23	107	48.174	575	4.54e-163	478
WP_059603711.1	WS66_RS17070	953685	955406	NAD+ synthase	NZ_CP013384.1	Burkholderia sp. LA-2-3-30-S1-D2 chromosome 1	Burkholderia	Bacteria	Proteobacteria	Betaproteobacteria	Burkholderiales	Burkholderiaceae	NZ_CP013384.1	945490	965825	955658	954546	1112	25.036	687	6.29e-23	106	48.7	577	4.94e-161	473
WP_074285055.1	BUS55_RS17820	3990339	3992054	NAD+ synthase	NZ_FSRV01000001.1	Burkholderia sp. GAS332	Burkholderia	Bacteria	Proteobacteria	Betaproteobacteria	Burkholderiales	Burkholderiaceae	NZ_FSRV01000001.1	3979866	4000201	3.99003e+06	3.9912e+06	1163	25.182	687	1.69e-25	114	48.522	575	1.21e-167	489
WP_046804600.1	DVB37_RS09985	2214802	2216868	NAD(+) synthase	NZ_CP032084.1	Achromobacter sp. B7 chromosome	Achromobacter	Bacteria	Proteobacteria	Betaproteobacteria	Burkholderiales	Alcaligenaceae	NZ_CP032084.1	2207007	2227342	2.21717e+06	2215835	1339.5	53.353	686	0	720	26.621	586	1.65e-32	135
WP_050729086.1	API01S_RS26370	13937	16003	NAD(+) synthase	NZ_BCTK01000015.1	Achromobacter piechaudii NBRC 102461	Achromobacter	Bacteria	Proteobacteria	Betaproteobacteria	Burkholderiales	Alcaligenaceae	NZ_BCTK01000015.1	3463	23798	13630.5	14970	1339.5	53.499	686	0	723	26.451	586	2.57e-32	134
WP_056127725.1	ASD28_RS12400	381159	383213	NAD(+) synthase	NZ_LMEW01000012.1	Massilia sp. Root133 contig_2	Massilia	Bacteria	Proteobacteria	Betaproteobacteria	Burkholderiales	Oxalobacteraceae	NZ_LMEW01000012.1	373257	393592	383424	382186	1238.5	53.644	686	0	714	27.885	312	5.04e-18	90.5
WP_056450958.1	ASC93_RS28875	98678	100732	NAD(+) synthase	NZ_LMCY01000069.1	Massilia sp. Root335 contig_86	Massilia	Bacteria	Proteobacteria	Betaproteobacteria	Burkholderiales	Oxalobacteraceae	NZ_LMCY01000069.1	90777	111106	100942	99705	1236.5	53.936	686	0	713	28.013	307	8.48e-18	89.7
WP_061540757.1	CFter6_RS15905	3720557	3722620	NAD(+) synthase	NZ_CP013232.1	Collimonas fungivorans strain Ter6	Collimonas	Bacteria	Proteobacteria	Betaproteobacteria	Burkholderiales	Oxalobacteraceae	NZ_CP013232.1	3710037	3730372	3.7202e+06	3.72159e+06	1384	54.227	686	0	718	26.455	567	4.92e-31	130
WP_078032233.1	B0920_RS09330	2155268	2157325	NAD(+) synthase	NZ_MVAD01000001.1	Massilia sp. KIM NODE_1_length_3374390_cov_141.183_ID_1041	Massilia	Bacteria	Proteobacteria	Betaproteobacteria	Burkholderiales	Oxalobacteraceae	NZ_MVAD01000001.1	2144900	2165235	2.15507e+06	2.1563e+06	1229	53.499	686	0	718	25.199	627	5.72e-34	139
WP_087783253.1	CDO44_RS26385	34272	36335	NAD(+) synthase	NZ_NINW01000058.1	Pigmentiphaga sp. NML080357 NML080357_S20_L001_001_13	Pigmentiphaga	Bacteria	Proteobacteria	Betaproteobacteria	Burkholderiales	Alcaligenaceae	NZ_NINW01000058.1	23860	44195	34027.5	35303.5	1276	55.102	686	0	708	26.987	604	1.93e-33	137
WP_087839849.1	EZY13_RS07980	462143	464203	NAD(+) synthase	NZ_SJZA01000003.1	Pigmentiphaga sp. D-2 D_2_scaffold3	Pigmentiphaga	Bacteria	Proteobacteria	Betaproteobacteria	Burkholderiales	Alcaligenaceae	NZ_SJZA01000003.1	454282	474617	464450	463173	1276.5	55.539	686	0	711	26.578	602	7.12e-30	127
WP_092414993.1	BM205_RS12750	187149	189203	NAD(+) synthase	NZ_FOQI01000008.1	Collimonas sp. OK307	Collimonas	Bacteria	Proteobacteria	Betaproteobacteria	Burkholderiales	Oxalobacteraceae	NZ_FOQI01000008.1	179400	199735	189568	188176	1391.5	54.373	686	0	726	30.534	262	1.34e-17	89.4
WP_092436353.1	BM029_RS12210	38837	40891	NAD(+) synthase	NZ_FOKF01000015.1	Collimonas sp. OK607	Collimonas	Bacteria	Proteobacteria	Betaproteobacteria	Burkholderiales	Oxalobacteraceae	NZ_FOKF01000015.1	31088	51423	41255.5	39864	1391.5	54.082	686	0	719	30.534	262	1.48e-17	89
WP_105377987.1	C5614_RS14050	127516	129570	NAD(+) synthase	NZ_PUIP01000007.1	Massilia phosphatilytica strain 12-OD1 Scaffold7_1	Massilia	Bacteria	Proteobacteria	Betaproteobacteria	Burkholderiales	Oxalobacteraceae	NZ_PUIP01000007.1	117137	137472	127304	128543	1238.5	53.936	686	0	713	27.564	312	1.41e-16	85.9
WP_105560118.1	CQ050_RS28105	33701	35767	NAD(+) synthase	NZ_PCOQ01000032.1	Achromobacter sp. MYb9 MYb9_contig000032	Achromobacter	Bacteria	Proteobacteria	Betaproteobacteria	Burkholderiales	Alcaligenaceae	NZ_PCOQ01000032.1	25886	46221	36053.5	34734	1319.5	54.665	686	0	735	29.286	280	1.09e-15	83.2
WP_107141585.1	C9I28_RS11355	2596719	2598776	NAD(+) synthase	NZ_CP028324.1	Massilia sp. ZMN-3 chromosome	Massilia	Bacteria	Proteobacteria	Betaproteobacteria	Burkholderiales	Oxalobacteraceae	NZ_CP028324.1	2588804	2609139	2.59897e+06	2.59775e+06	1224	54.81	686	0	733	25.856	526	9.54e-27	117
WP_112937741.1	DPH57_RS10660	2514167	2516224	NAD(+) synthase	NZ_CP030092.1	Massilia sp. YMA4 chromosome	Massilia	Bacteria	Proteobacteria	Betaproteobacteria	Burkholderiales	Oxalobacteraceae	NZ_CP030092.1	2503804	2524139	2.51397e+06	2.5152e+06	1224	54.81	686	0	732	25.856	526	3.34e-26	115
WP_121085900.1	D7S86_RS10030	426431	428482	NAD(+) synthase	NZ_RBZU01000003.1	Robbsia sp. DHC34 scaffold3	Robbsia	Bacteria	Proteobacteria	Betaproteobacteria	Burkholderiales	Burkholderiaceae	NZ_RBZU01000003.1	415889	436224	426056	427456	1400	56.997	686	0	746	30.085	236	4.26e-15	81.3
WP_124081179.1	PIGHUM_RS18430	165675	167741	NAD(+) synthase	NZ_UWPJ01000027.1	Pigmentiphaga sp. IMT-318 isolate dnA1	Pigmentiphaga	Bacteria	Proteobacteria	Betaproteobacteria	Burkholderiales	Alcaligenaceae	NZ_UWPJ01000027.1	157813	178148	167980	166708	1272.5	55.102	686	0	722	27.634	579	1.65e-31	132
WP_124688497.1	EGT29_RS07885	1668559	1670619	NAD(+) synthase	NZ_CP033966.1	Pigmentiphaga sp. H8 chromosome	Pigmentiphaga	Bacteria	Proteobacteria	Betaproteobacteria	Burkholderiales	Alcaligenaceae	NZ_CP033966.1	1660698	1681033	1.67087e+06	1669589	1276.5	55.248	686	0	719	26.677	626	6.25e-33	136
WP_130185380.1	EWM63_RS03965	960482	962533	NAD(+) synthase	NZ_CP035913.1	Massilia lutea strain DSM 17473 chromosome	Massilia	Bacteria	Proteobacteria	Betaproteobacteria	Burkholderiales	Oxalobacteraceae	NZ_CP035913.1	950098	970433	960266	961508	1242	54.81	686	0	739	26.063	541	2.48e-31	131
WP_130358021.1	EV675_RS13885	2882380	2884440	NAD(+) synthase	NZ_SGXC01000001.1	Pigmentiphaga kullae strain K24 Ga0310531_11	Pigmentiphaga	Bacteria	Proteobacteria	Betaproteobacteria	Burkholderiales	Alcaligenaceae	NZ_SGXC01000001.1	2874519	2894854	2.88469e+06	2883410	1276.5	55.248	686	0	710	26.325	604	1.77e-29	125
WP_131146792.1	EYF70_RS18895	4586354	4588405	NAD(+) synthase	NZ_CP036401.1	Massilia albidiflava strain DSM 17472 chromosome	Massilia	Bacteria	Proteobacteria	Betaproteobacteria	Burkholderiales	Oxalobacteraceae	NZ_CP036401.1	4575945	4596280	4.58611e+06	4.58738e+06	1267	55.394	686	0	746	26.063	541	2.15e-28	122
WP_134387751.1	E1742_RS25100	5697729	5699783	NAD(+) synthase	NZ_CP038026.1	Massilia plicata strain DSM 17505 chromosome	Massilia	Bacteria	Proteobacteria	Betaproteobacteria	Burkholderiales	Oxalobacteraceae	NZ_CP038026.1	5689818	5710153	5.69999e+06	5698756	1229.5	54.519	686	0	721	24.866	559	5.62e-25	112
WP_013338539.1	BC1003_RS04560	1061201	1062940	NAD+ synthase	NC_014539.1	Burkholderia sp. CCGE1003 chromosome 1	Burkholderia	Bacteria	Proteobacteria	Betaproteobacteria	Burkholderiales	Burkholderiaceae	NC_014539.1	1053056	1073379	1.06322e+06	1.06207e+06	1147	24.636	686	2.37e-27	120	49.567	577	4.77e-176	511
WP_027775624.1	BCA01S_RS02915	629615	631336	NAD+ synthase	NZ_BAYE01000001.1	Paraburkholderia caledonica NBRC 102488	Paraburkholderia	Bacteria	Proteobacteria	Betaproteobacteria	Burkholderiales	Burkholderiaceae	NZ_BAYE01000001.1	619133	639468	629300	630476	1175	25.364	686	4.09e-27	119	49.217	575	5.17e-172	501
WP_051849004.1	CD04_RS0107145	1450225	1451946	NAD+ synthase	NZ_JPOE01000002.1	Thiomonas sp. FB-Cd CD04DRAFT_scf7180000000012_quiver_quiver.2_C	Thiomonas	Bacteria	Proteobacteria	Betaproteobacteria	Burkholderiales		NZ_JPOE01000002.1	1439848	1460171	1.45001e+06	1.45109e+06	1076	25.656	686	4.4e-31	131	48.929	560	1.25e-165	484
WP_059469177.1	WS70_RS05530	1111810	1113510	NAD+ synthase	NZ_CP013386.1	Burkholderia sp. BDU6 chromosome 1	Burkholderia	Bacteria	Proteobacteria	Betaproteobacteria	Burkholderiales	Burkholderiaceae	NZ_CP013386.1	1103571	1123906	1.11374e+06	1112660	1078.5	24.781	686	1.11e-22	105	48.246	570	2.05e-161	474
WP_059564473.1	WT74_RS12945	2899894	2901594	NAD+ synthase	NZ_CP013459.1	Burkholderia stagnalis strain MSMB735WGS chromosome 1	Burkholderia	Bacteria	Proteobacteria	Betaproteobacteria	Burkholderiales	Burkholderiaceae	NZ_CP013459.1	2889493	2909828	2.89966e+06	2900744	1083.5	24.927	686	5.09e-22	103	49.559	567	2.19e-161	473
WP_062126768.1	CI15_RS09320	218414	220114	NAD+ synthase	NZ_LRBG01000005.1	Paraburkholderia monticola strain JC2948 10.BMJC2948.1.00005	Paraburkholderia	Bacteria	Proteobacteria	Betaproteobacteria	Burkholderiales	Burkholderiaceae	NZ_LRBG01000005.1	207978	228313	218146	219264	1118.5	25.073	686	2.86e-24	110	47.544	570	2.91e-165	483
WP_069241628.1	WK25_RS11700	2516099	2517805	NAD+ synthase	NZ_CP013435.1	Burkholderia latens strain AU17928 chromosome 1	Burkholderia	Bacteria	Proteobacteria	Betaproteobacteria	Burkholderiales	Burkholderiaceae	NZ_CP013435.1	2505665	2526000	2.51583e+06	2516952	1119.5	24.781	686	1.76e-21	101	48.951	572	3.69e-161	473
WP_088172924.1	BWU74_RS00305	63657	65390	NAD+ synthase	NZ_NHOM01000001.1	Burkholderia sp. Bk sc_001	Burkholderia	Bacteria	Proteobacteria	Betaproteobacteria	Burkholderiales	Burkholderiaceae	NZ_NHOM01000001.1	53173	73508	63340.5	64523.5	1183	24.927	686	6.43e-28	121	49.565	575	8.37e-177	513
WP_097391732.1	CRV13_RS17540	3733357	3735057	NAD+ synthase	NZ_OCSR01000001.1	Burkholderia sp. OK233	Burkholderia	Bacteria	Proteobacteria	Betaproteobacteria	Burkholderiales	Burkholderiaceae	NZ_OCSR01000001.1	3725196	3745531	3.73536e+06	3734207	1156.5	24.927	686	4.95e-25	112	48.421	570	4.21e-166	486
WP_124650681.1	DIE19_RS08110	131875	133575	NAD+ synthase	NZ_QTPS01000009.1	Burkholderia sp. Bp9126 BURSP-Bp9126-3002P1S2-EN-PRI-2017-064-DW_S42_273	Burkholderia	Bacteria	Proteobacteria	Betaproteobacteria	Burkholderiales	Burkholderiaceae	NZ_QTPS01000009.1	123641	143976	133808	132725	1083.5	25.073	686	6.36e-23	106	49.383	567	1.84e-162	476
WP_124834418.1	DIE15_RS22870	13724	15442	NAD+ synthase	NZ_QTPW01000019.1	Burkholderia sp. Bp9031 BURSP-Bp9031-6002P2S3-EN-PRI-2017-064-DW_S36_139	Burkholderia	Bacteria	Proteobacteria	Betaproteobacteria	Burkholderiales	Burkholderiaceae	NZ_QTPW01000019.1	3305	23640	13472.5	14583	1110.5	25.073	686	7.26e-22	102	48.785	576	2.73e-164	481
WP_012401550.1	BPHY_RS11040	2430833	2432890	NAD(+) synthase	NC_010622.1	Paraburkholderia phymatum STM815 chromosome 1	Paraburkholderia	Bacteria	Proteobacteria	Betaproteobacteria	Burkholderiales	Burkholderiaceae	NC_010622.1	2420368	2440703	2.43054e+06	2.43186e+06	1326	54.015	685	0	701	24.751	602	1.47e-27	120
WP_028365651.1	A3A7_RS0111455	156525	158582	NAD(+) synthase	NZ_JAFD01000014.1	Burkholderia sp. UYPR1.413 A3A7DRAFT_scaffold_12.13_C	Burkholderia	Bacteria	Proteobacteria	Betaproteobacteria	Burkholderiales	Burkholderiaceae	NZ_JAFD01000014.1	146070	166393	156232	157554	1322	54.015	685	0	704	24.104	614	2.15e-23	107
WP_031361079.1	FH08_RS0125490	67301	69352	NAD(+) synthase	NZ_JNFG01000029.1	Caballeronia sordidicola strain S170 NODE_36	Caballeronia	Bacteria	Proteobacteria	Betaproteobacteria	Burkholderiales	Burkholderiaceae	NZ_JNFG01000029.1	56820	77137	66978.5	68326.5	1348	54.015	685	0	719	31.356	236	5.09e-17	87.4
WP_036211336.1	FG94_RS11445	136512	138560	NAD(+) synthase	NZ_JNNN01000039.1	Massilia sp. LC238 contig44	Massilia	Bacteria	Proteobacteria	Betaproteobacteria	Burkholderiales	Oxalobacteraceae	NZ_JNNN01000039.1	126150	146485	136318	137536	1218.5	52.993	685	0	707	24.84	624	3.23e-28	122
WP_040051259.1	AWB72_RS16290	142225	144279	NAD(+) synthase	NZ_FCNV02000006.1	Caballeronia concitans isolate LMG 29315	Caballeronia	Bacteria	Proteobacteria	Betaproteobacteria	Burkholderiales	Burkholderiaceae	NZ_FCNV02000006.1	131770	152105	141938	143252	1314.5	53.431	685	0	721	25.505	643	1.49e-30	129
WP_044042115.1	BRPE64_RS10125	2187950	2190004	NAD(+) synthase	NC_021287.1	Burkholderia sp. RPE64 DNA	Burkholderia	Bacteria	Proteobacteria	Betaproteobacteria	Burkholderiales	Burkholderiaceae	NC_021287.1	2177490	2197825	2.18766e+06	2188977	1319.5	53.431	685	0	724	25.839	596	1.55e-32	135
WP_054432248.1	AOZ56_RS19425	81000	83066	NAD(+) synthase	NZ_CYTT01000013.1	Achromobacter sp. 2789STDY5608628	Achromobacter	Bacteria	Proteobacteria	Betaproteobacteria	Burkholderiales	Alcaligenaceae	NZ_CYTT01000013.1	70524	90859	80691.5	82033	1341.5	53.869	685	0	719	27.087	587	1.21e-34	141
WP_054489292.1	AOZ53_RS21785	81034	83100	NAD(+) synthase	NZ_CYTU01000026.1	Achromobacter sp. 2789STDY5608621	Achromobacter	Bacteria	Proteobacteria	Betaproteobacteria	Burkholderiales	Alcaligenaceae	NZ_CYTU01000026.1	70558	90893	80725.5	82067	1341.5	54.015	685	0	722	27.087	587	2.01e-34	140
WP_056151721.1	ASF61_RS04660	82388	84445	NAD(+) synthase	NZ_LMNW01000003.1	Duganella sp. Leaf126 contig_11	Duganella	Bacteria	Proteobacteria	Betaproteobacteria	Burkholderiales	Oxalobacteraceae	NZ_LMNW01000003.1	74560	94895	84727.5	83416.5	1311	54.453	685	0	704	25.752	532	8.79e-27	117
WP_056339713.1	ASF77_RS12830	311949	314003	NAD(+) synthase	NZ_LMOJ01000022.1	Massilia sp. Leaf139 contig_3	Massilia	Bacteria	Proteobacteria	Betaproteobacteria	Burkholderiales	Oxalobacteraceae	NZ_LMOJ01000022.1	304032	324367	314200	312976	1223.5	53.577	685	0	701	27.244	312	2.83e-17	88.2
WP_071011596.1	BKK81_RS06895	1581613	1583685	NAD(+) synthase	NZ_CP017751.1	Cupriavidus sp. USMAHM13 chromosome 1	Cupriavidus	Bacteria	Proteobacteria	Betaproteobacteria	Burkholderiales	Burkholderiaceae	NZ_CP017751.1	1573797	1594117	1583957	1582649	1308	56.204	685	0	741	26.817	619	1.77e-33	138
WP_071037315.1	BKK79_RS05970	1337843	1339915	NAD(+) synthase	NZ_CP017748.1	Cupriavidus sp. USMAA2-4 chromosome 1	Cupriavidus	Bacteria	Proteobacteria	Betaproteobacteria	Burkholderiales	Burkholderiaceae	NZ_CP017748.1	1327411	1347731	1337571	1338879	1308	56.204	685	0	733	26.524	607	7.12e-31	130
WP_071068745.1	BKK80_RS06185	1437862	1439934	NAD(+) synthase	NZ_CP017754.1	Cupriavidus sp. USMAA1020 chromosome 1	Cupriavidus	Bacteria	Proteobacteria	Betaproteobacteria	Burkholderiales	Burkholderiaceae	NZ_CP017754.1	1430046	1450366	1440206	1438898	1308	56.35	685	0	735	26.524	607	4.1e-31	130
WP_087124663.1	AWB71_RS14340	127534	129588	NAD(+) synthase	NZ_FCOH02000009.1	Caballeronia peredens isolate LMG 29314	Caballeronia	Bacteria	Proteobacteria	Betaproteobacteria	Burkholderiales	Burkholderiaceae	NZ_FCOH02000009.1	119708	140043	129876	128561	1314.5	53.869	685	0	724	26.342	596	1.62e-32	135
WP_088588421.1	CEY09_RS09405	523299	525365	NAD(+) synthase	NZ_NJIG01000003.1	Achromobacter marplatensis strain B2 Scaffold3_1	Achromobacter	Bacteria	Proteobacteria	Betaproteobacteria	Burkholderiales	Alcaligenaceae	NZ_NJIG01000003.1	512845	533180	523012	524332	1319.5	54.453	685	0	736	26.746	587	1.17e-32	135
WP_092356451.1	BLV81_RS12465	32311	34365	NAD(+) synthase	NZ_FNOR01000010.1	Collimonas sp. OK242	Collimonas	Bacteria	Proteobacteria	Betaproteobacteria	Burkholderiales	Oxalobacteraceae	NZ_FNOR01000010.1	21776	42111	31943.5	33338	1394.5	53.869	685	0	713	26.95	564	5.75e-34	139
WP_102770839.1	C1I89_RS00315	61561	63621	NAD(+) synthase	NZ_POQS01000001.1	Achromobacter pulmonis strain ANB-1 scaffold1	Achromobacter	Bacteria	Proteobacteria	Betaproteobacteria	Burkholderiales	Alcaligenaceae	NZ_POQS01000001.1	53793	74110	63951.5	62591	1360.5	55.036	685	0	736	26.576	587	2.84e-33	137
WP_111825324.1	A6B37_RS07280	1564581	1566641	NAD(+) synthase	NZ_LWKV01000001.1	Achromobacter sp. HZ01 scaffold00001	Achromobacter	Bacteria	Proteobacteria	Betaproteobacteria	Burkholderiales	Alcaligenaceae	NZ_LWKV01000001.1	1554092	1574409	1.56425e+06	1565611	1360.5	55.036	685	0	736	29.893	281	8.81e-17	86.7
WP_133701876.1	DES47_RS16745	344491	346545	NAD(+) synthase	NZ_SNXS01000004.1	Paucibacter toxinivorans strain DSM 16998 Ga0244532_104	Paucibacter	Bacteria	Proteobacteria	Betaproteobacteria	Burkholderiales		NZ_SNXS01000004.1	336714	357031	346872	345518	1354.5	55.328	685	0	723	28.571	301	9.17e-18	89.7
WP_018431632.1	B020_RS0101085	219170	220870	NAD+ synthase	NZ_KB890042.1	Burkholderia sp. JPY251 B020DRAFT_scaffold_0.1	Burkholderia	Bacteria	Proteobacteria	Betaproteobacteria	Burkholderiales	Burkholderiaceae	NZ_KB890042.1	208744	229067	218906	220020	1114.5	25.109	685	8.34e-24	108	47.719	570	1.85e-165	484
WP_005669565.1	HMPREF9710_RS20540	80230	82278	NAD(+) synthase	NZ_JH992925.1	Massilia timonae CCUG 45783 supercont1.4	Massilia	Bacteria	Proteobacteria	Betaproteobacteria	Burkholderiales	Oxalobacteraceae	NZ_JH992925.1	72305	92640	82472.5	81254	1218.5	54.094	684	0	698	25.564	532	1.02e-23	108
WP_008327905.1	GWL_RS06395	641859	643916	NAD(+) synthase	NZ_AJVC01000003.1	Herbaspirillum sp. GW103 235_3	Herbaspirillum	Bacteria	Proteobacteria	Betaproteobacteria	Burkholderiales	Oxalobacteraceae	NZ_AJVC01000003.1	634096	654431	644264	642888	1376	54.971	684	0	732	26.367	311	6.3e-17	87
WP_010813003.1	CN2_RS10085	198982	201030	NAD(+) synthase	NZ_BCZN01000013.1	Cupriavidus necator NBRC 102504	Cupriavidus	Bacteria	Proteobacteria	Betaproteobacteria	Burkholderiales	Burkholderiaceae	NZ_BCZN01000013.1	188398	208733	198566	200006	1440.5	55.556	684	0	733	27.037	540	5.12e-27	118
WP_013233896.1	ACP92_RS09415	2149600	2151657	NAD(+) synthase	NZ_CP011930.1	Herbaspirillum seropedicae strain Z67	Herbaspirillum	Bacteria	Proteobacteria	Betaproteobacteria	Burkholderiales	Oxalobacteraceae	NZ_CP011930.1	2141834	2162169	2.152e+06	2.15063e+06	1373	53.947	684	0	725	25	628	2.95e-31	131
WP_018312481.1	A3A5_RS0120955	175709	177757	NAD(+) synthase	NZ_KB903075.1	Cupriavidus sp. UYPR2.512 A3A5DRAFT_scaffold_3.4	Cupriavidus	Bacteria	Proteobacteria	Betaproteobacteria	Burkholderiales	Burkholderiaceae	NZ_KB903075.1	165125	185460	175292	176733	1440.5	55.409	684	0	733	26.902	539	4.64e-27	118
WP_020654937.1	H162_RS0118265	61053	63101	NAD(+) synthase	NZ_KB908107.1	Massilia niastensis DSM 21313 H162DRAFT_scaffold00032.32	Massilia	Bacteria	Proteobacteria	Betaproteobacteria	Burkholderiales	Oxalobacteraceae	NZ_KB908107.1	53129	73464	63296.5	62077	1219.5	54.094	684	0	717	27.244	312	2.17e-17	88.6
WP_027866033.1	YWC_RS0114520	26696	28744	NAD(+) synthase	NZ_ATYR01000013.1	Massilia alkalitolerans DSM 17462 YWCDRAFT_scaffold_12.13_C	Massilia	Bacteria	Proteobacteria	Betaproteobacteria	Burkholderiales	Oxalobacteraceae	NZ_ATYR01000013.1	16334	36669	26501.5	27720	1218.5	52.632	684	0	707	26.71	307	7.03e-17	87
WP_036250486.1	MA09_RS15820	150070	152118	NAD(+) synthase	NZ_JPXI01000034.1	Massilia sp. BSC265 scf7180000011480	Massilia	Bacteria	Proteobacteria	Betaproteobacteria	Burkholderiales	Oxalobacteraceae	NZ_JPXI01000034.1	142144	162479	152312	151094	1217.5	53.509	684	0	716	26.282	312	1.74e-16	85.5
WP_039011354.1	RM96_RS14155	69771	71819	NAD(+) synthase	NZ_JWMA01000042.1	Cupriavidus sp. IDO NODE_47	Cupriavidus	Bacteria	Proteobacteria	Betaproteobacteria	Burkholderiales	Burkholderiaceae	NZ_JWMA01000042.1	59144	79479	69311.5	70795	1483.5	54.678	684	0	736	26.531	588	4.91e-29	124
WP_039786440.1	C785_RS12405	168894	170951	NAD(+) synthase	NZ_ANJR01000019.1	Herbaspirillum huttiense subsp. putei IAM 15032 id_20_Contig	Herbaspirillum	Bacteria	Proteobacteria	Betaproteobacteria	Burkholderiales	Oxalobacteraceae	NZ_ANJR01000019.1	158378	178713	168546	169922	1377	55.117	684	0	734	24.754	610	1.04e-29	126
WP_041232066.1	RALTA_RS03550	759232	761280	NAD(+) synthase	NC_010528.1	Cupriavidus taiwanensis str. LMG19424 chromosome 1	Cupriavidus	Bacteria	Proteobacteria	Betaproteobacteria	Burkholderiales	Burkholderiaceae	NC_010528.1	751527	771862	761694	760256	1438.5	54.532	684	0	720	30.736	231	2.89e-15	81.6
WP_053823008.1	CR3_RS03305	744492	746609	NAD(+) synthase	NZ_CP010516.1	Cupriavidus gilardii CR3 chromosome 1	Cupriavidus	Bacteria	Proteobacteria	Betaproteobacteria	Burkholderiales	Burkholderiaceae	NZ_CP010516.1	736691	757026	746858	745550	1308	56.433	684	0	735	27.186	526	9.56e-28	120
WP_054929950.1	AP421_RS07710	68131	70188	NAD(+) synthase	NZ_BBSM01000048.1	Burkholderia sp. E7m48	Burkholderia	Bacteria	Proteobacteria	Betaproteobacteria	Burkholderiales	Burkholderiaceae	NZ_BBSM01000048.1	60321	80656	70488.5	69159.5	1329	54.094	684	0	707	24.585	602	1.51e-26	117
WP_060600023.1	AN416_RS06815	1547900	1549957	NAD(+) synthase	NZ_CP013102.1	Paraburkholderia caribensis strain MWAP64 chromosome 1	Paraburkholderia	Bacteria	Proteobacteria	Betaproteobacteria	Burkholderiales	Burkholderiaceae	NZ_CP013102.1	1540090	1560425	1.55026e+06	1.54893e+06	1329	54.094	684	0	707	24.585	602	1.42e-26	117
WP_061788767.1	RC54_RS09260	2079496	2081553	NAD(+) synthase	NZ_CP024996.1	Herbaspirillum rubrisubalbicans strain DSM 11543 chromosome	Herbaspirillum	Bacteria	Proteobacteria	Betaproteobacteria	Burkholderiales	Oxalobacteraceae	NZ_CP024996.1	2071725	2092060	2.08189e+06	2.08052e+06	1368	54.386	684	0	724	24.754	610	2.87e-29	125
WP_062797279.1	A2G96_RS04875	1074678	1076726	NAD(+) synthase	NZ_CP014844.1	Cupriavidus nantongensis strain X1 chromosome 1	Cupriavidus	Bacteria	Proteobacteria	Betaproteobacteria	Burkholderiales	Burkholderiaceae	NZ_CP014844.1	1066973	1087308	1.07714e+06	1075702	1438.5	54.386	684	0	721	30.736	231	1.82e-15	82.4
WP_075257876.1	BGK68_RS15765	3547476	3549533	NAD(+) synthase	NZ_KV880769.1	Herbaspirillum sp. WT00C Scaffold1	Herbaspirillum	Bacteria	Proteobacteria	Betaproteobacteria	Burkholderiales	Oxalobacteraceae	NZ_KV880769.1	3539702	3560037	3.54987e+06	3.5485e+06	1365	54.386	684	0	729	25	628	8.71e-31	129
WP_079486271.1	B5Z65_RS14470	3183376	3185433	NAD(+) synthase	NZ_FUZY01000001.1	Burkholderia sp. CF099	Burkholderia	Bacteria	Proteobacteria	Betaproteobacteria	Burkholderiales	Burkholderiaceae	NZ_FUZY01000001.1	3172908	3193243	3.18308e+06	3.1844e+06	1329	53.947	684	0	708	24.751	602	3.73e-27	119
WP_079499104.1	CRP42_RS13285	2961010	2963067	NAD(+) synthase	NZ_OCSV01000001.1	Burkholderia sp. YR290	Burkholderia	Bacteria	Proteobacteria	Betaproteobacteria	Burkholderiales	Burkholderiaceae	NZ_OCSV01000001.1	2953200	2973535	2.96337e+06	2.96204e+06	1329	54.094	684	0	709	24.751	602	3.4e-27	119
WP_087049357.1	AWB83_RS30290	12477	14531	NAD(+) synthase	NZ_FCOB02000039.1	Caballeronia ptereochthonis isolate LMG 29326	Caballeronia	Bacteria	Proteobacteria	Betaproteobacteria	Burkholderiales	Burkholderiaceae	NZ_FCOB02000039.1	4646	24981	14813.5	13504	1309.5	54.094	684	0	738	26.734	591	3.17e-34	140
WP_087734571.1	BN2476_RS12345	125865	127922	NAD(+) synthase	NZ_CYGY02000024.1	Paraburkholderia piptadeniae strain STM 7183	Paraburkholderia	Bacteria	Proteobacteria	Betaproteobacteria	Burkholderiales	Burkholderiaceae	NZ_CYGY02000024.1	118053	138388	128220	126894	1327	53.509	684	0	698	24.917	602	1.24e-27	120
WP_088754295.1	CEJ45_RS06175	344342	346399	NAD(+) synthase	NZ_NJGV01000004.1	Herbaspirillum aquaticum strain IEH 4430 Scaffold3_2	Herbaspirillum	Bacteria	Proteobacteria	Betaproteobacteria	Burkholderiales	Oxalobacteraceae	NZ_NJGV01000004.1	336581	356916	346748	345370	1378	54.971	684	0	733	24.754	610	1.14e-29	126
WP_090864668.1	BMW76_RS07750	236669	238726	NAD(+) synthase	NZ_FNYE01000004.1	Paraburkholderia diazotrophica strain LMG 26031	Paraburkholderia	Bacteria	Proteobacteria	Betaproteobacteria	Burkholderiales	Burkholderiaceae	NZ_FNYE01000004.1	226203	246538	236370	237698	1327	53.509	684	0	699	24.917	602	7.33e-29	124
WP_092268909.1	BMZ70_RS01220	254506	256560	NAD(+) synthase	NZ_FOBG01000001.1	Duganella sp. CF402	Duganella	Bacteria	Proteobacteria	Betaproteobacteria	Burkholderiales	Oxalobacteraceae	NZ_FOBG01000001.1	246633	266968	256800	255533	1267.5	53.509	684	0	699	25.709	529	9.52e-24	108
WP_092308117.1	GA0116996_RS05805	498846	500894	NAD(+) synthase	NZ_FMAD01000002.1	Cupriavidus alkaliphilus strain ASC-732	Cupriavidus	Bacteria	Proteobacteria	Betaproteobacteria	Burkholderiales	Burkholderiaceae	NZ_FMAD01000002.1	491141	511476	501308	499870	1438.5	54.386	684	0	721	30.736	231	1.87e-15	82.4
WP_115214964.1	DN412_RS30415	22327	24375	NAD(+) synthase	NZ_QKWJ01000058.1	Cupriavidus sp. S23 Cupriavidus_S23_58	Cupriavidus	Bacteria	Proteobacteria	Betaproteobacteria	Burkholderiales	Burkholderiaceae	NZ_QKWJ01000058.1	14623	34958	24790.5	23351	1439.5	55.117	684	0	727	30.736	231	2.3e-15	82
WP_119156047.1	D3A59_RS16030	17422	19503	NAD(+) synthase	NZ_QXMG01000029.1	Aquabacterium sp. YIM 730274 contig029	Aquabacterium	Bacteria	Proteobacteria	Betaproteobacteria	Burkholderiales		NZ_QXMG01000029.1	6965	27300	17132.5	18462.5	1330	56.579	684	0	744	26.71	307	1.67e-16	85.9
WP_121039461.1	DFS04_RS05865	898989	901046	NAD(+) synthase	NZ_RBLK01000010.1	Herbaspirillum sp. XFZ15 10_5 Ga0255717_101	Herbaspirillum	Bacteria	Proteobacteria	Betaproteobacteria	Burkholderiales	Oxalobacteraceae	NZ_RBLK01000010.1	891227	911562	901394	900018	1377	55.117	684	0	733	26.367	311	6.76e-17	87
WP_135191872.1	E4O92_RS22465	41762	43816	NAD(+) synthase	NZ_SPUM01000143.1	Massilia sp. ONC3 EFN1C9VNJ7	Massilia	Bacteria	Proteobacteria	Betaproteobacteria	Burkholderiales	Oxalobacteraceae	NZ_SPUM01000143.1	33848	54183	44015.5	42789	1226.5	52.924	684	0	694	29.279	222	4.1e-14	78.2
WP_013434390.1	RBRH_RS02640	604427	606106	NAD+ synthase	NC_014722.1	Burkholderia rhizoxinica HKI 454	Burkholderia	Bacteria	Proteobacteria	Betaproteobacteria	Burkholderiales	Burkholderiaceae	NC_014722.1	596247	616582	606414	605266	1148	25.439	684	3.32e-28	122	50.177	564	7.82e-177	513
WP_060359483.1	BMW81_RS21895	179804	181513	NAD+ synthase	NZ_FOIG01000010.1	Burkholderia sp. NFACC38-1	Burkholderia	Bacteria	Proteobacteria	Betaproteobacteria	Burkholderiales	Burkholderiaceae	NZ_FOIG01000010.1	169385	189720	179552	180658	1106	25.292	684	4.03e-21	100	48.866	573	4.04e-158	465
WP_089441316.1	CFB48_RS13720	201838	203544	NAD+ synthase	NZ_NKFI01000004.1	Burkholderia sp. AU33647 NODE_3_length_352738_cov_48.9401	Burkholderia	Bacteria	Proteobacteria	Betaproteobacteria	Burkholderiales	Burkholderiaceae	NZ_NKFI01000004.1	191419	211754	201586	202691	1104.5	24.269	684	2.25e-22	104	49.476	572	4.65e-165	483
WP_089446198.1	CFB50_RS13395	196205	197911	NAD+ synthase	NZ_NKFH01000005.1	Burkholderia sp. AU33423 NODE_18_length_156589_cov_42.1346	Burkholderia	Bacteria	Proteobacteria	Betaproteobacteria	Burkholderiales	Burkholderiaceae	NZ_NKFH01000005.1	185786	206121	195954	197058	1104.5	24.415	684	3.84e-21	100	49.476	572	1.48e-160	471
WP_089451093.1	CFB84_RS14030	63372	65078	NAD+ synthase	NZ_NKFA01000006.1	Burkholderia sp. AU17325 node_00	Burkholderia	Bacteria	Proteobacteria	Betaproteobacteria	Burkholderiales	Burkholderiaceae	NZ_NKFA01000006.1	52953	73288	63120.5	64225	1104.5	24.415	684	3.83e-22	103	49.825	572	6.36e-163	478
WP_089457188.1	CFB41_RS12845	211388	213094	NAD+ synthase	NZ_NKFJ01000005.1	Burkholderia sp. AU33803 node_05	Burkholderia	Bacteria	Proteobacteria	Betaproteobacteria	Burkholderiales	Burkholderiaceae	NZ_NKFJ01000005.1	200969	221304	211136	212241	1104.5	24.269	684	2.95e-21	100	49.65	572	4.12e-162	475
WP_111017858.1	DM992_RS08060	1693201	1694907	NAD+ synthase	NZ_CP029824.1	Burkholderia sp. JP2-270 chromosome 1	Burkholderia	Bacteria	Proteobacteria	Betaproteobacteria	Burkholderiales	Burkholderiaceae	NZ_CP029824.1	1684985	1705320	1.69515e+06	1694054	1098.5	24.123	684	4.5e-22	103	49.65	572	1.23e-162	477
WP_124452673.1	DBR47_RS18305	298937	300649	NAD+ synthase	NZ_QAJN01000014.1	Paucibacter sp. KBW04 KBW4_TGACCA_contig_14	Paucibacter	Bacteria	Proteobacteria	Betaproteobacteria	Burkholderiales		NZ_QAJN01000014.1	288562	308897	298730	299793	1063.5	27.632	684	2.21e-32	135	49.387	571	1.8e-171	499
WP_007587959.1	C2L64_RS12185	2691438	2693495	NAD(+) synthase	NZ_CP026105.1	Paraburkholderia hospita strain DSM 17164 chromosome 1	Paraburkholderia	Bacteria	Proteobacteria	Betaproteobacteria	Burkholderiales	Burkholderiaceae	NZ_CP026105.1	2680970	2701305	2.69114e+06	2.69247e+06	1329	53.88	683	0	711	24.751	602	2.35e-27	119
WP_042310375.1	C2L65_RS11310	2558537	2560594	NAD(+) synthase	NZ_CP026111.1	Paraburkholderia terrae strain DSM 17804 chromosome 1	Paraburkholderia	Bacteria	Proteobacteria	Betaproteobacteria	Burkholderiales	Burkholderiaceae	NZ_CP026111.1	2548069	2568404	2.55824e+06	2.55957e+06	1329	54.026	683	0	712	24.419	602	1.22e-26	117
WP_057290364.1	ASE07_RS08430	114409	116475	NAD(+) synthase	NZ_LMHZ01000012.1	Noviherbaspirillum sp. Root189 contig_2	Noviherbaspirillum	Bacteria	Proteobacteria	Betaproteobacteria	Burkholderiales	Oxalobacteraceae	NZ_LMHZ01000012.1	104012	124347	114180	115442	1262.5	54.758	683	0	728	30.932	236	1.8e-16	85.5
WP_061532970.1	CAter10_RS07765	1634325	1636376	NAD(+) synthase	NZ_CP013233.1	Collimonas arenae strain Ter10	Collimonas	Bacteria	Proteobacteria	Betaproteobacteria	Burkholderiales	Oxalobacteraceae	NZ_CP013233.1	1626569	1646904	1.63674e+06	1.63535e+06	1386	53.441	683	0	712	26.022	538	4.32e-27	118
WP_091780401.1	BLT65_RS20770	118589	120646	NAD(+) synthase	NZ_FNDI01000011.1	Burkholderia sp. yr281	Burkholderia	Bacteria	Proteobacteria	Betaproteobacteria	Burkholderiales	Burkholderiaceae	NZ_FNDI01000011.1	108133	128456	118294	119618	1323	54.026	683	0	711	24.252	602	5.54e-26	115
WP_109344128.1	DIR46_RS04265	912819	914867	NAD(+) synthase	NZ_CP029343.1	Massilia oculi strain CCUG 43427 chromosome	Massilia	Bacteria	Proteobacteria	Betaproteobacteria	Burkholderiales	Oxalobacteraceae	NZ_CP029343.1	902459	922794	912626	913843	1216.5	53.734	683	0	692	25.752	532	5.96e-24	108
WP_011352858.1	BCEP18194_RS18880	2843696	2845402	NAD+ synthase	NC_007510.1	Burkholderia lata chromosome 1	Burkholderia	Bacteria	Proteobacteria	Betaproteobacteria	Burkholderiales	Burkholderiaceae	NC_007510.1	2833277	2853612	2.84344e+06	2844549	1104.5	24.451	683	1.66e-21	102	48.776	572	2.51e-159	468
WP_027786756.1	APZ15_RS17355	3750360	3752069	NAD+ synthase	NZ_CP012981.1	Burkholderia cepacia ATCC 25416 chromosome 1	Burkholderia	Bacteria	Proteobacteria	Betaproteobacteria	Burkholderiales	Burkholderiaceae	NZ_CP012981.1	3739941	3760276	3.75011e+06	3.75121e+06	1106	25.037	683	7.17e-21	99.8	48.691	573	6.73e-158	465
WP_039368619.1	WR31_RS05815	488181	489887	NAD+ synthase	NZ_LASD01000002.1	Burkholderia contaminans LMG 23361 scf7180000000045	Burkholderia	Bacteria	Proteobacteria	Betaproteobacteria	Burkholderiales	Burkholderiaceae	NZ_LASD01000002.1	479971	500306	490138	489034	1104.5	24.305	683	4.54e-21	100	49.912	571	3.35e-162	476
WP_046546259.1	C5O79_RS09340	182586	184292	NAD+ synthase	NZ_PTXM01000006.1	Burkholderia sp. SRS-25 NODE_5_length_363711_cov_27.3988	Burkholderia	Bacteria	Proteobacteria	Betaproteobacteria	Burkholderiales	Burkholderiaceae	NZ_PTXM01000006.1	174376	194711	184544	183439	1104.5	24.305	683	5.33e-21	100	49.737	571	7.89e-162	475
WP_047212732.1	ABW99_RS05795	1247592	1249271	NAD+ synthase	NZ_CP011568.3	Pandoraea thiooxydans strain DSM 25325	Pandoraea	Bacteria	Proteobacteria	Betaproteobacteria	Burkholderiales	Burkholderiaceae	NZ_CP011568.3	1239355	1259690	1.24952e+06	1.24843e+06	1091	24.451	683	2.45e-26	116	48.41	566	2.5e-163	478
WP_059820293.1	WS87_RS13445	2606460	2608166	NAD+ synthase	NZ_CP013427.1	Burkholderia sp. MSMB0856 chromosome 1	Burkholderia	Bacteria	Proteobacteria	Betaproteobacteria	Burkholderiales	Burkholderiaceae	NZ_CP013427.1	2596041	2616376	2.60621e+06	2607313	1104.5	25.183	683	4.58e-23	106	49.126	572	5.23e-163	478
WP_109060704.1	DD235_RS03940	825916	827712	NAD+ synthase	NZ_QETA01000001.1	Bordetella sp. 3d-2-2 Scaffold1	Bordetella	Bacteria	Proteobacteria	Betaproteobacteria	Burkholderiales	Alcaligenaceae	NZ_QETA01000001.1	817779	838114	827946	826814	1132.5	26.501	683	1.06e-32	136	46.844	602	1.08e-160	473
WP_076521424.1	BMW75_RS21540	72801	74867	NAD(+) synthase	NZ_FNYM01000015.1	Achromobacter sp. NFACC18-2	Achromobacter	Bacteria	Proteobacteria	Betaproteobacteria	Burkholderiales	Alcaligenaceae	NZ_FNYM01000015.1	65063	85398	75230.5	73834	1396.5	55.279	682	0	743	27.458	539	4.9e-31	130
WP_088749989.1	CEJ42_RS03120	708508	710562	NAD(+) synthase	NZ_NJGU01000001.1	Herbaspirillum robiniae strain HZ10 Scaffold1_1	Herbaspirillum	Bacteria	Proteobacteria	Betaproteobacteria	Burkholderiales	Oxalobacteraceae	NZ_NJGU01000001.1	697911	718246	708078	709535	1456.5	53.226	682	0	710	26.538	569	2.03e-31	131
WP_111483912.1	C7514_RS09105	565401	567452	NAD(+) synthase	NZ_QKTZ01000003.1	Paraburkholderia sp. PDC91 Ga0215780_103	Paraburkholderia	Bacteria	Proteobacteria	Betaproteobacteria	Burkholderiales	Burkholderiaceae	NZ_QKTZ01000003.1	557560	577880	567720	566426	1293.5	54.692	682	0	715	27.323	538	8.34e-31	130
WP_012432159.1	BPHYT_RS05480	1258558	1260258	NAD+ synthase	NC_010681.1	Paraburkholderia phytofirmans PsJN chromosome 1	Paraburkholderia	Bacteria	Proteobacteria	Betaproteobacteria	Burkholderiales	Burkholderiaceae	NC_010681.1	1250385	1270720	1.26055e+06	1259408	1144.5	23.9	682	1.26e-23	108	48.246	570	8.54e-166	485
WP_061122691.1	AWB75_RS03610	302348	304033	NAD+ synthase	NZ_FCOF02000002.1	Caballeronia catudaia isolate LMG 29318	Caballeronia	Bacteria	Proteobacteria	Betaproteobacteria	Burkholderiales	Burkholderiaceae	NZ_FCOF02000002.1	294113	314448	304280	303190	1090	25.513	682	1.93e-26	117	49.735	565	2.14e-170	496
WP_061149635.1	AWB74_RS26495	49266	50951	NAD+ synthase	NZ_FCOM02000029.1	Caballeronia arvi isolate LMG 29317	Caballeronia	Bacteria	Proteobacteria	Betaproteobacteria	Burkholderiales	Burkholderiaceae	NZ_FCOM02000029.1	38866	59186	49026	50108.5	1082.5	25.806	682	8.81e-27	118	49.212	571	1.63e-169	494
WP_061169030.1	AWB79_RS19300	158773	160473	NAD+ synthase	NZ_FCOA02000012.1	Caballeronia hypogeia isolate LMG 29322	Caballeronia	Bacteria	Proteobacteria	Betaproteobacteria	Burkholderiales	Burkholderiaceae	NZ_FCOA02000012.1	150551	170886	160718	159623	1095.5	25.513	682	1.12e-24	111	49.117	566	2.75e-169	494
WP_066494026.1	WS71_RS30375	3473429	3475129	NAD+ synthase	NZ_CP013389.1	Burkholderia sp. BDU8 chromosome 1	Burkholderia	Bacteria	Proteobacteria	Betaproteobacteria	Burkholderiales	Burkholderiaceae	NZ_CP013389.1	3463033	3483368	3.4732e+06	3474279	1078.5	24.78	682	6.86e-24	109	48.421	570	6.63e-161	472
WP_066637267.1	AKI39_RS14455	3220740	3222416	NAD+ synthase	NZ_CP012334.1	Bordetella sp. H567	Bordetella	Bacteria	Proteobacteria	Betaproteobacteria	Burkholderiales	Alcaligenaceae	NZ_CP012334.1	3210326	3230661	3.22049e+06	3221578	1084.5	25.806	682	9.25e-30	127	49.286	560	1.47e-175	509
WP_068609416.1	A9O67_RS09055	684464	686155	NAD+ synthase	NZ_LZDH01000056.1	Tepidimonas fonticaldi strain PL17 contig_6	Tepidimonas	Bacteria	Proteobacteria	Betaproteobacteria	Burkholderiales		NZ_LZDH01000056.1	676275	696610	686442	685310	1133	27.273	682	1.7e-36	147	48.936	564	1.54e-159	469
WP_075296084.1	BTH42_RS04275	302869	304569	NAD+ synthase	NZ_MSDV01000012.1	Burkholderia sp. SRS-W-2-2016 contig13613	Burkholderia	Bacteria	Proteobacteria	Betaproteobacteria	Burkholderiales	Burkholderiaceae	NZ_MSDV01000012.1	294744	315064	304904	303719	1185	24.487	682	5.56e-22	103	47.544	570	5.41e-166	485
WP_094779943.1	BN2475_RS13080	29836	31536	NAD+ synthase	NZ_CYGX02000027.1	Paraburkholderia ribeironis strain STM7296	Paraburkholderia	Bacteria	Proteobacteria	Betaproteobacteria	Burkholderiales	Burkholderiaceae	NZ_CYGX02000027.1	21685	42020	31852.5	30686	1166.5	25.073	682	9.18e-25	112	48.084	574	1.33e-166	487
WP_096720101.1	BWP39_RS11185	208834	210522	NAD+ synthase	NZ_MTZV01000004.1	Pseudomonas acidophila strain ATCC 31363 004_length_1743501_cov_163.722	Pseudomonas	Bacteria	Proteobacteria	Gammaproteobacteria	Pseudomonadales	Pseudomonadaceae	NZ_MTZV01000004.1	198421	218735	208578	209678	1100	25.22	682	4.97e-28	122	49.735	567	4.1e-171	498
WP_106280027.1	B0G81_RS30290	6755862	6757562	NAD+ synthase	NZ_SORC01000001.1	Paraburkholderia sp. BL6665CI2N2 Ga0242545_11	Paraburkholderia	Bacteria	Proteobacteria	Betaproteobacteria	Burkholderiales	Burkholderiaceae	NZ_SORC01000001.1	6747689	6768024	6.75786e+06	6756712	1144.5	24.194	682	1.25e-22	105	48.596	570	1.84e-163	479
WP_115104245.1	DLM46_RS23190	164139	165827	NAD+ synthase	NZ_QHKS01000015.1	Paraburkholderia sp. S27 S27_15	Paraburkholderia	Bacteria	Proteobacteria	Betaproteobacteria	Burkholderiales	Burkholderiaceae	NZ_QHKS01000015.1	153676	173990	163833	164983	1150	25.073	682	5.15e-28	122	48.94	566	3.02e-172	501
WP_116119284.1	B0G80_RS21170	4689634	4691334	NAD+ synthase	NZ_QUNA01000001.1	Paraburkholderia sp. BL6669N2 Ga0242538_11	Paraburkholderia	Bacteria	Proteobacteria	Betaproteobacteria	Burkholderiales	Burkholderiaceae	NZ_QUNA01000001.1	4681461	4701796	4.69163e+06	4690484	1144.5	24.194	682	2.83e-23	107	48.421	570	9.93e-164	479
WP_116142557.1	B0G71_RS14945	3274240	3275940	NAD+ synthase	NZ_QREJ01000001.1	Paraburkholderia sp. BL27I4N3 Ga0242543_11	Paraburkholderia	Bacteria	Proteobacteria	Betaproteobacteria	Burkholderiales	Burkholderiaceae	NZ_QREJ01000001.1	3263778	3284113	3.27395e+06	3275090	1144.5	24.194	682	5.62e-23	106	48.246	570	4.95e-163	478
WP_120298327.1	B0G76_RS40605	296619	298319	NAD+ synthase	NZ_RAPV01000003.1	Paraburkholderia sp. BL23I1N1 Ga0242547_13	Paraburkholderia	Bacteria	Proteobacteria	Betaproteobacteria	Burkholderiales	Burkholderiaceae	NZ_RAPV01000003.1	286133	306468	296300	297469	1168.5	24.927	682	1.52e-26	117	48.421	570	9.41e-167	487
WP_121306415.1	B0G82_RS01240	265653	267353	NAD+ synthase	NZ_RBIW01000001.1	Paraburkholderia sp. BL17N1 Ga0242539_11	Paraburkholderia	Bacteria	Proteobacteria	Betaproteobacteria	Burkholderiales	Burkholderiaceae	NZ_RBIW01000001.1	255191	275526	265358	266503	1144.5	24.194	682	2.45e-23	107	48.421	570	5.47e-164	480
WP_132022095.1	C5O80_RS19490	70681	72381	NAD+ synthase	NZ_PTXL01000006.1	Burkholderia sp. SRS-46 NODE_5_length_671670_cov_24.4076	Burkholderia	Bacteria	Proteobacteria	Betaproteobacteria	Burkholderiales	Burkholderiaceae	NZ_PTXL01000006.1	60280	80615	70447.5	71531	1083.5	24.487	682	9.23e-21	99.4	49.735	567	3.13e-161	473
WP_132375541.1	B0G74_RS14780	3193323	3195023	NAD+ synthase	NZ_SMGP01000001.1	Paraburkholderia sp. BL9I2N2 Ga0242546_11	Paraburkholderia	Bacteria	Proteobacteria	Betaproteobacteria	Burkholderiales	Burkholderiaceae	NZ_SMGP01000001.1	3182863	3203198	3.19303e+06	3194173	1142.5	24.194	682	1.78e-23	107	48.07	570	6.22e-162	475
WP_010114416.1	BG90_RS02765	615460	617160	NAD+ synthase	NZ_CP009555.1	Burkholderia oklahomensis C6786 chromosome I	Burkholderia	Bacteria	Proteobacteria	Betaproteobacteria	Burkholderiales	Burkholderiaceae	NZ_CP009555.1	605064	625399	615232	616310	1078.5	25.257	681	1.84e-24	110	48.246	570	1.32e-163	479
WP_038751727.1	WS72_RS13735	3050302	3052005	NAD+ synthase	NZ_LNJQ01000001.1	Burkholderia sp. BDU18 BDU18_2	Burkholderia	Bacteria	Proteobacteria	Betaproteobacteria	Burkholderiales	Burkholderiaceae	NZ_LNJQ01000001.1	3039906	3060241	3.05007e+06	3.05115e+06	1080	25.257	681	1.84e-23	107	48.501	567	1.75e-164	481
WP_059574731.1	WS78_RS14355	2906796	2908499	NAD+ synthase	NZ_CP013417.1	Burkholderia sp. MSMB0266 chromosome 1	Burkholderia	Bacteria	Proteobacteria	Betaproteobacteria	Burkholderiales	Burkholderiaceae	NZ_CP013417.1	2896400	2916735	2.90657e+06	2.90765e+06	1080	25.11	681	4.1e-23	107	48.677	567	6.8e-165	483
WP_059643686.1	WS86_RS15110	3022867	3024570	NAD+ synthase	NZ_CP013424.1	Burkholderia sp. MSMB0852 chromosome 1	Burkholderia	Bacteria	Proteobacteria	Betaproteobacteria	Burkholderiales	Burkholderiaceae	NZ_CP013424.1	3012471	3032806	3.02264e+06	3.02372e+06	1080	25.257	681	1.43e-23	108	48.677	567	7.25e-165	483
WP_091018643.1	BM166_RS28715	226706	228394	NAD+ synthase	NZ_FOQU01000010.1	Paraburkholderia megapolitana strain LMG 23650	Paraburkholderia	Bacteria	Proteobacteria	Betaproteobacteria	Burkholderiales	Burkholderiaceae	NZ_FOQU01000010.1	216260	236595	226428	227550	1122.5	24.963	681	3.65e-24	110	49.912	567	8.53e-167	487
WP_104076133.1	B0O95_RS00540	115654	117333	NAD+ synthase	NZ_PRDW01000001.1	Paraburkholderia endofungorum strain HKI456 Ga0139053_101	Paraburkholderia	Bacteria	Proteobacteria	Betaproteobacteria	Burkholderiales	Burkholderiaceae	NZ_PRDW01000001.1	107474	127809	117642	116494	1148	24.229	681	1.9e-25	114	50.355	564	9.41e-177	513
WP_106306242.1	B0G75_RS14210	253284	254984	NAD+ synthase	NZ_PVNC01000004.1	Paraburkholderia sp. BL18I3N2 Ga0139061_104	Paraburkholderia	Bacteria	Proteobacteria	Betaproteobacteria	Burkholderiales	Burkholderiaceae	NZ_PVNC01000004.1	245111	265446	255278	254134	1144.5	24.67	681	1.74e-22	104	48.421	570	1.8e-163	479
WP_134456799.1	E2553_RS08305	1858031	1859731	NAD+ synthase	NZ_SNVI01000001.1	Paraburkholderia dipogonis strain ICMP 19430 tig00000001	Paraburkholderia	Bacteria	Proteobacteria	Betaproteobacteria	Burkholderiales	Burkholderiaceae	NZ_SNVI01000001.1	1847569	1867904	1.85774e+06	1858881	1144.5	24.376	681	4.91e-23	106	47.378	572	2.78e-162	476
YP_102509.1	BMA0741	771669	773369	NAD synthetase	NC_006348.1	Burkholderia mallei ATCC 23344 chromosome 1	Burkholderia	Bacteria	Proteobacteria	Betaproteobacteria	Burkholderiales	Burkholderiaceae	NC_006348.1	763430	783765	773598	772519	1078.5	25.147	680	5.62e-23	106	49.474	570	3.95e-168	491
WP_004198600.1	AFJ64_RS17630	218464	220164	NAD+ synthase	NZ_CWJA01000008.1	Burkholderia pseudomallei strain ATCC 23343	Burkholderia	Bacteria	Proteobacteria	Betaproteobacteria	Burkholderiales	Burkholderiaceae	NZ_CWJA01000008.1	208068	228403	218236	219314	1078.5	25.147	680	5.62e-23	106	49.474	570	3.95e-168	491
WP_004543855.1	CF650_RS30995	92214	93914	NAD+ synthase	NZ_NMVF01000030.1	Burkholderia sp. 129 contig000030	Burkholderia	Bacteria	Proteobacteria	Betaproteobacteria	Burkholderiales	Burkholderiaceae	NZ_NMVF01000030.1	81818	102153	91985.5	93064	1078.5	25.147	680	2.54e-23	107	49.474	570	1.57e-168	492
WP_006411306.1	NP80_RS25140	2724340	2726064	NAD+ synthase	NZ_CP009832.1	Burkholderia multivorans ATCC BAA-247 chromosome 1	Burkholderia	Bacteria	Proteobacteria	Betaproteobacteria	Burkholderiales	Burkholderiaceae	NZ_CP009832.1	2713929	2734264	2.7241e+06	2725202	1105.5	25.735	680	4.63e-23	106	50.53	566	6.38e-166	485
WP_035931098.1	BG61_RS23475	17851	19536	NAD+ synthase	NZ_JFHC01000041.1	Caballeronia glathei strain DSM 50014 contig41	Caballeronia	Bacteria	Proteobacteria	Betaproteobacteria	Burkholderiales	Burkholderiaceae	NZ_JFHC01000041.1	9613	29948	19780.5	18693.5	1087	24.706	680	4.66e-26	115	49.468	564	3.49e-169	493
WP_059569368.1	WS68_RS02990	189914	191614	NAD+ synthase	NZ_LOWB01000021.1	Burkholderia sp. TSV86 TSV86_118	Burkholderia	Bacteria	Proteobacteria	Betaproteobacteria	Burkholderiales	Burkholderiaceae	NZ_LOWB01000021.1	179531	199854	189692	190764	1071.5	25.735	680	2.4e-25	113	49.825	570	4.9e-164	480
WP_065494568.1	BCR55_RS11375	2450079	2451791	NAD+ synthase	NZ_BDDJ01000001.1	Burkholderia sp. CCA53	Burkholderia	Bacteria	Proteobacteria	Betaproteobacteria	Burkholderiales	Burkholderiaceae	NZ_BDDJ01000001.1	2441867	2462202	2.45203e+06	2450935	1099.5	25.735	680	4.33e-24	109	50.265	565	3.01e-164	481
WP_069234831.1	AQ611_RS13735	3100547	3102247	NAD+ synthase	NZ_CP013448.1	Burkholderia sp. Bp7605 strain MSMB0175 chromosome 1	Burkholderia	Bacteria	Proteobacteria	Betaproteobacteria	Burkholderiales	Burkholderiaceae	NZ_CP013448.1	3090165	3110488	3.10033e+06	3101397	1070.5	25.441	680	1.28e-25	114	50	570	2.85e-165	483
WP_077157407.1	A9R05_RS11775	2430356	2432056	NAD+ synthase	NZ_CP015999.1	Burkholderia sp. KK1 chromosome I sequence	Burkholderia	Bacteria	Proteobacteria	Betaproteobacteria	Burkholderiales	Burkholderiaceae	NZ_CP015999.1	2419956	2440279	2.43012e+06	2431206	1088.5	25.588	680	8.32e-25	112	48.947	570	8.25e-163	477
WP_102649077.1	C0Z18_RS29980	67571	69271	NAD+ synthase	NZ_PNYA01000039.1	Burkholderia dabaoshanensis strain GIMN1.004 NODE_39_length_72512_cov_18.4758	Burkholderia	Bacteria	Proteobacteria	Betaproteobacteria	Burkholderiales	Burkholderiaceae	NZ_PNYA01000039.1	59333	79668	69500.5	68421	1079.5	25.294	680	2.75e-27	119	49.393	577	3.16e-171	499
WP_115536007.1	DWV00_RS23505	206158	207852	NAD+ synthase	NZ_QRGA01000014.1	Paraburkholderia sp. DHOM06 scaffold14	Paraburkholderia	Bacteria	Proteobacteria	Betaproteobacteria	Burkholderiales	Burkholderiaceae	NZ_QRGA01000014.1	195727	216062	205894	207005	1110.5	25.882	680	7.52e-29	124	51.142	569	6.45e-173	503
WP_121280825.1	D7S89_RS21185	59736	61433	NAD+ synthase	NZ_RBZV01000011.1	Paraburkholderia sp. 7MK8-2 scaffold11	Paraburkholderia	Bacteria	Proteobacteria	Betaproteobacteria	Burkholderiales	Burkholderiaceae	NZ_RBZV01000011.1	51517	71831	61674	60584.5	1089.5	25.294	680	6.04e-29	124	50.264	569	3.77e-170	496
WP_132450768.1	B0G84_RS05685	1203937	1205622	NAD+ synthase	NZ_SMGB01000001.1	Paraburkholderia sp. BL8N3 Ga0242537_11	Paraburkholderia	Bacteria	Proteobacteria	Betaproteobacteria	Burkholderiales	Burkholderiaceae	NZ_SMGB01000001.1	1195699	1216034	1.20587e+06	1.20478e+06	1087	24.853	680	7.83e-27	118	49.468	564	1.4e-168	492
WP_043701707.1	AUQ40_RS05160	47956	49647	NAD+ synthase	NZ_LOQE01000010.1	Tepidimonas taiwanensis strain MB2 contig_10	Tepidimonas	Bacteria	Proteobacteria	Betaproteobacteria	Burkholderiales		NZ_LOQE01000010.1	39794	60111	49952.5	48801.5	1151	27.246	679	5.6e-37	149	49.734	563	1.07e-168	492
WP_066657465.1	BAU07_RS11335	2591248	2592924	NAD+ synthase	NZ_CP016172.1	Bordetella flabilis strain AU10664	Bordetella	Bacteria	Proteobacteria	Betaproteobacteria	Burkholderiales	Alcaligenaceae	NZ_CP016172.1	2582965	2603300	2.59313e+06	2592086	1046.5	25.331	679	3.14e-29	125	49.466	562	4.39e-173	503
WP_093341401.1	BM109_RS05980	86329	88020	NAD+ synthase	NZ_FOWG01000002.1	Variovorax sp. PDC80	Variovorax	Bacteria	Proteobacteria	Betaproteobacteria	Burkholderiales	Comamonadaceae	NZ_FOWG01000002.1	78017	98352	88184.5	87174.5	1010	26.804	679	5.46e-35	142	50.268	559	7.96e-176	510
WP_112487075.1	THIX_RS16685	3455342	3457054	NAD+ synthase	NZ_LT605203.1	Thiomonas sp. X19 chromosome THIX	Thiomonas	Bacteria	Proteobacteria	Betaproteobacteria	Burkholderiales		NZ_LT605203.1	3444944	3465279	3.45511e+06	3456198	1086.5	25.184	679	1.7e-27	120	48.936	564	2.73e-163	478
WP_116136065.1	DXT59_RS06300	68759	70453	NAD+ synthase	NZ_QUBS01000024.1	Paraburkholderia sp. NEAU-SY24 scaffold21	Paraburkholderia	Bacteria	Proteobacteria	Betaproteobacteria	Burkholderiales	Burkholderiaceae	NZ_QUBS01000024.1	60515	80850	70682.5	69606	1076.5	25.184	679	1.26e-24	111	49.561	569	8.53e-167	487
WP_042327636.1	BGI01S_RS19565	213978	215666	NAD+ synthase	NZ_BBJF01000011.1	Paraburkholderia ginsengisoli NBRC 100965	Paraburkholderia	Bacteria	Proteobacteria	Betaproteobacteria	Burkholderiales	Burkholderiaceae	NZ_BBJF01000011.1	203506	223841	213674	214822	1148.5	25.221	678	3.93e-24	110	48.233	566	2.55e-166	486
WP_059514951.1	WS57_RS30855	4009528	4011216	NAD+ synthase	NZ_CP013378.1	Burkholderia pseudomultivorans strain SUB-INT23-BP2 chromosome 1	Burkholderia	Bacteria	Proteobacteria	Betaproteobacteria	Burkholderiales	Burkholderiaceae	NZ_CP013378.1	3999069	4019392	4.00923e+06	4010372	1141.5	25.221	678	2.92e-21	100	50.177	566	3.07e-162	476
WP_063495117.1	AYM40_RS04145	978824	980512	NAD+ synthase	NZ_CP014578.1	Burkholderia sp. OLGA172 chromosome 1	Burkholderia	Bacteria	Proteobacteria	Betaproteobacteria	Burkholderiales	Burkholderiaceae	NZ_CP014578.1	970698	991033	980866	979668	1197.5	25.369	678	9.7e-27	118	48.763	566	1.65e-167	489
WP_066350810.1	BAU06_RS15075	3410775	3412451	NAD+ synthase	NZ_CP016170.1	Bordetella bronchialis strain AU3182	Bordetella	Bacteria	Proteobacteria	Betaproteobacteria	Burkholderiales	Alcaligenaceae	NZ_CP016170.1	3400344	3420679	3.41051e+06	3411613	1101.5	25.369	678	1.9e-29	126	48.663	561	5.7e-173	503
WP_076797033.1	B0B13_RS15675	2435843	2437522	NAD+ synthase	NZ_FTPJ01000003.1	Burkholderia sp. b14	Burkholderia	Bacteria	Proteobacteria	Betaproteobacteria	Burkholderiales	Burkholderiaceae	NZ_FTPJ01000003.1	2427659	2447994	2.43783e+06	2.43668e+06	1144	24.484	678	7.11e-25	112	50.709	564	2.54e-178	516
WP_088282873.1	EOINJALH_RS18795	49239	50939	NAD+ synthase	NZ_MWLO01000134.1	Ideonella sp. A 288 EOINJALH_134	Ideonella	Bacteria	Proteobacteria	Betaproteobacteria	Burkholderiales		NZ_MWLO01000134.1	40975	61310	51142.5	50089	1053.5	27.139	678	3.18e-31	131	49.47	566	1.06e-162	477
WP_090686833.1	BLQ92_RS22965	34436	36124	NAD+ synthase	NZ_FNCJ01000011.1	Paraburkholderia phenazinium strain LMG 2247	Paraburkholderia	Bacteria	Proteobacteria	Betaproteobacteria	Burkholderiales	Burkholderiaceae	NZ_FNCJ01000011.1	23944	44279	34111.5	35280	1168.5	25.369	678	7.48e-26	115	49.293	566	1.22e-168	492
WP_108645364.1	AOC35_RS01065	245490	247127	NAD+ synthase	NZ_NTGB01000001.1	Polynucleobacter rarus strain MT-CBb6A5 Ga0100209_11	Polynucleobacter	Bacteria	Proteobacteria	Betaproteobacteria	Burkholderiales	Burkholderiaceae	NZ_NTGB01000001.1	235073	255408	245240	246308	1068	24.189	678	1.68e-32	135	46.92	552	2.8e-162	475
WP_117336190.1	D0B32_RS20995	521101	522789	NAD+ synthase	NZ_QVQV01000006.1	Paraburkholderia sp. DHOC27 scaffold6	Paraburkholderia	Bacteria	Proteobacteria	Betaproteobacteria	Burkholderiales	Burkholderiaceae	NZ_QVQV01000006.1	512934	533269	523102	521945	1156.5	24.631	678	5.24e-25	112	48.94	566	2.85e-165	483
WP_011487331.1	BXE_RS05135	1180349	1182037	NAD+ synthase	NC_007951.1	Paraburkholderia xenovorans LB400 chromosome 1	Paraburkholderia	Bacteria	Proteobacteria	Betaproteobacteria	Burkholderiales	Burkholderiaceae	NC_007951.1	1172174	1192509	1.18234e+06	1181193	1148.5	24.963	677	3.08e-24	110	48.94	566	7.98e-168	490
WP_013106164.1	THI_RS10120	2161989	2163671	NAD+ synthase	NC_014145.1	Thiomonas sp. str. 3As chromosome	Thiomonas	Bacteria	Proteobacteria	Betaproteobacteria	Burkholderiales		NC_014145.1	2151591	2171926	2.16176e+06	2162830	1071.5	27.622	677	7.52e-33	136	49.643	560	4.9e-167	488
WP_014192063.1	BYI23_RS10565	2262442	2264142	NAD+ synthase	NC_016589.1	Burkholderia sp. YI23 chromosome 1	Burkholderia	Bacteria	Proteobacteria	Betaproteobacteria	Burkholderiales	Burkholderiaceae	NC_016589.1	2252045	2272365	2262205	2263292	1087	25.997	677	1.93e-24	110	48.421	570	1.65e-162	476
WP_053568632.1	AWB70_RS35555	12504	14204	NAD+ synthase	NZ_FCNY02000033.1	Caballeronia cordobensis isolate LMG 27620	Caballeronia	Bacteria	Proteobacteria	Betaproteobacteria	Burkholderiales	Burkholderiaceae	NZ_FCNY02000033.1	4281	24604	14442.5	13354	1088.5	25.997	677	4.78e-25	112	48.947	570	5.46e-163	478
WP_064272301.1	A6V36_RS36660	247253	248941	NAD+ synthase	NZ_LXJZ01000242.1	Paraburkholderia ginsengiterrae strain DCY85-1 NODE_8	Paraburkholderia	Bacteria	Proteobacteria	Betaproteobacteria	Burkholderiales	Burkholderiaceae	NZ_LXJZ01000242.1	236793	257128	246960	248097	1136.5	25.258	677	3.99e-26	116	47.88	566	4.25e-167	488
WP_088483541.1	CDO81_RS12465	210977	212641	NAD+ synthase	NZ_NISI01000004.1	Pelomonas puraquae strain CCUG 52769 Scaffold3_2	Pelomonas	Bacteria	Proteobacteria	Betaproteobacteria	Burkholderiales	Comamonadaceae	NZ_NISI01000004.1	200624	220941	210782	211809	1026.5	25.997	677	6.9e-25	112	49.293	566	6.25e-159	467
WP_133650746.1	E1748_RS29000	212214	213902	NAD+ synthase	NZ_SMRO01000004.1	Paraburkholderia sp. LD6 contig4	Paraburkholderia	Bacteria	Proteobacteria	Betaproteobacteria	Burkholderiales	Burkholderiaceae	NZ_SMRO01000004.1	201770	222105	211938	213058	1120.5	25.554	677	1.93e-30	129	48.427	572	7.23e-169	493
WP_034734269.1	IDAT_RS12505	9834	11522	NAD+ synthase	NZ_JPIN01000019.1	Idiomarina atlantica strain MCCC 1A10513 contig19	Idiomarina	Bacteria	Proteobacteria	Gammaproteobacteria	Alteromonadales	Idiomarinaceae	NZ_JPIN01000019.1	1509	21844	11676.5	10678	998.5	23.964	676	2.75e-24	110	47.378	553	2.97e-162	476
WP_058719016.1	AT984_RS04095	938566	940254	NAD+ synthase	NZ_CP013692.1	Paucibacter sp. KCTC 42545	Paucibacter	Bacteria	Proteobacteria	Betaproteobacteria	Burkholderiales		NZ_CP013692.1	930297	950632	940464	939410	1054.5	26.627	676	2.55e-33	137	50.444	563	2.7e-173	504
WP_089417212.1	VITFI_RS12310	2617439	2619133	NAD+ synthase	NZ_CP022423.1	Vitreoscilla filiformis strain ATCC 15551 chromosome	Vitreoscilla	Bacteria	Proteobacteria	Betaproteobacteria	Neisseriales	Neisseriaceae	NZ_CP022423.1	2609182	2629517	2.61935e+06	2618286	1063.5	28.444	675	2.74e-38	152	49.11	562	7.09e-164	480
WP_093378958.1	BM345_RS10630	236446	238134	NAD+ synthase	NZ_FOUG01000005.1	Variovorax sp. OV329	Variovorax	Bacteria	Proteobacteria	Betaproteobacteria	Burkholderiales	Comamonadaceae	NZ_FOUG01000005.1	226114	246449	236282	237290	1008.5	25.037	675	2.69e-32	134	48.658	559	6.78e-169	493
WP_124219357.1	EDC62_RS00715	144967	146631	NAD+ synthase	NZ_RKQL01000001.1	Tibeticola sediminis strain DSM 101684 Ga0244725_101	Tibeticola	Bacteria	Proteobacteria	Betaproteobacteria	Burkholderiales	Comamonadaceae	NZ_RKQL01000001.1	134530	154844	144687	145799	1112	25.63	675	1.56e-31	132	51.706	557	9.47e-180	520
WP_047194343.1	AAW51_RS09005	2042847	2044541	NAD+ synthase	NZ_CP011371.1	[Polyangium] brachysporum strain DSM 7029	[Polyangium]	Bacteria	Proteobacteria	Betaproteobacteria	Burkholderiales		NZ_CP011371.1	2034580	2054915	2.04475e+06	2043694	1053.5	26.409	674	5.48e-34	140	50.355	564	2.24e-168	491
WP_056198292.1	ASC91_RS15665	617785	619449	NAD+ synthase	NZ_LMDK01000016.1	Pelomonas sp. Root1237 contig_3	Pelomonas	Bacteria	Proteobacteria	Betaproteobacteria	Burkholderiales	Comamonadaceae	NZ_LMDK01000016.1	607433	627750	617592	618617	1025.5	25.964	674	7.37e-28	121	49.647	566	1.67e-167	489
WP_066129838.1	A6745_RS17285	348937	350577	NAD+ synthase	NZ_FKIF01000007.1	Bordetella ansorpii strain H050680373	Bordetella	Bacteria	Proteobacteria	Betaproteobacteria	Burkholderiales	Alcaligenaceae	NZ_FKIF01000007.1	338517	358837	348677	349757	1080	27.745	674	5.55e-38	151	50.823	547	2.96e-164	480
WP_087632628.1	AWB66_RS24210	43375	45054	NAD+ synthase	NZ_FCNZ02000022.1	Caballeronia telluris isolate LMG 22936	Caballeronia	Bacteria	Proteobacteria	Betaproteobacteria	Burkholderiales	Burkholderiaceae	NZ_FCNZ02000022.1	35130	55465	45297.5	44214.5	1083	24.481	674	4.53e-24	109	48.754	562	6.93e-167	487
WP_054137441.1	IP80_RS07820	50932	52617	NAD+ synthase	NZ_LJHW01000009.1	Beta proteobacterium AAP65 AAP65_Contigs_9		Bacteria	Proteobacteria	Betaproteobacteria			NZ_LJHW01000009.1	40560	60895	50727.5	51774.5	1047	27.637	673	2.75e-34	140	50.089	563	4.34e-168	490
WP_068633157.1	AX767_RS20690	4291255	4292934	NAD+ synthase	NZ_CP014517.1	Variovorax sp. PAMC 28711	Variovorax	Bacteria	Proteobacteria	Betaproteobacteria	Burkholderiales	Comamonadaceae	NZ_CP014517.1	4280926	4301243	4.29108e+06	4.29209e+06	1010	25.26	673	5.86e-30	127	49.107	560	1.2e-174	507
WP_128229513.1	EOE66_RS14940	572361	574046	NAD+ synthase	NZ_SACR01000004.1	Ideonella sp. KYPY4 NODE_4_length_804604_cov_66	Ideonella	Bacteria	Proteobacteria	Betaproteobacteria	Burkholderiales		NZ_SACR01000004.1	564083	584418	574250	573204	1047	28.083	673	6.82e-31	130	50.532	564	1.64e-165	484
WP_129452248.1	C1M51_RS17240	3589007	3590674	NAD+ synthase	NZ_CP029606.1	Methylibium sp. Pch-M chromosome	Methylibium	Bacteria	Proteobacteria	Betaproteobacteria	Burkholderiales		NZ_CP029606.1	3580708	3601025	3.59087e+06	3.58984e+06	1026	27.637	673	7.22e-28	121	51.499	567	6.77e-161	472
WP_006298396.1	HGR_RS11380	18112	19809	NAD+ synthase	NZ_AEGR01000069.1	Hylemonella gracilis ATCC 19624 Contig47	Hylemonella	Bacteria	Proteobacteria	Betaproteobacteria	Burkholderiales	Comamonadaceae	NZ_AEGR01000069.1	7736	28071	17903.5	18960.5	1057	25.782	671	1.02e-29	127	48.501	567	1.07e-161	474
WP_025514884.1	DY259_RS09385	1982382	1984010	NAD+ synthase	NZ_UFUJ01000001.1	Bordetella trematum strain NCTC12995	Bordetella	Bacteria	Proteobacteria	Betaproteobacteria	Burkholderiales	Alcaligenaceae	NZ_UFUJ01000001.1	1974050	1994385	1.98422e+06	1983196	1021.5	27.124	671	3.08e-30	128	50.73	548	1.24e-171	499
WP_032979602.1	AXA74_RS18670	19281	20915	NAD+ synthase	NZ_LRUJ01000034.1	Bordetella hinzii LMG 13501 contig00034	Bordetella	Bacteria	Proteobacteria	Betaproteobacteria	Burkholderiales	Alcaligenaceae	NZ_LRUJ01000034.1	10952	31287	21119.5	20098	1021.5	25.484	671	1.19e-35	144	50.823	547	8.02e-178	514
WP_087910252.1	B6A14_RS09755	1134481	1136100	NAD+ synthase	NZ_NAIA01000003.1	Polynucleobacter hirudinilacicola strain MWH-EgelM1-30-B4 2590873607	Polynucleobacter	Bacteria	Proteobacteria	Betaproteobacteria	Burkholderiales	Burkholderiaceae	NZ_NAIA01000003.1	1126173	1146508	1.13634e+06	1.13529e+06	1050	24.292	671	4.31e-28	122	47.905	549	8.45e-171	496
WP_091906783.1	BLU54_RS07810	31519	33195	NAD+ synthase	NZ_FNLO01000004.1	Burkholderia sp. JS23	Burkholderia	Bacteria	Proteobacteria	Betaproteobacteria	Burkholderiales	Burkholderiaceae	NZ_FNLO01000004.1	21129	41464	31296.5	32357	1060.5	24.441	671	8.73e-26	115	49.911	561	2.74e-170	496
WP_093432059.1	BM133_RS05050	1108823	1110520	NAD+ synthase	NZ_FOXJ01000001.1	Variovorax sp. 770b2	Variovorax	Bacteria	Proteobacteria	Betaproteobacteria	Burkholderiales	Comamonadaceae	NZ_FOXJ01000001.1	1100517	1120852	1.11068e+06	1.10967e+06	1013	25.931	671	9.57e-34	139	49.376	561	5.64e-175	508
WP_126129149.1	EJN92_RS18370	4204230	4205843	NAD+ synthase	NZ_CP034464.1	Undibacterium parvum strain DSM 23061 chromosome	Undibacterium	Bacteria	Proteobacteria	Betaproteobacteria	Burkholderiales	Oxalobacteraceae	NZ_CP034464.1	4195971	4216306	4.20614e+06	4.20504e+06	1102	23.547	671	5.83e-28	121	46.435	547	5.13e-163	477
WP_062309641.1	AOB49_RS07780	119082	120704	NAD+ synthase	NZ_LOJJ01000005.1	Polynucleobacter sinensis strain MWH-HuW1 Ga0081198_105	Polynucleobacter	Bacteria	Proteobacteria	Betaproteobacteria	Burkholderiales	Burkholderiaceae	NZ_LOJJ01000005.1	108653	128988	118820	119893	1072.5	25.224	670	5.23e-31	130	47.89	545	5.4e-167	487
WP_012417308.1	BAV_RS08075	1711277	1712905	NAD+ synthase	NC_010645.1	Bordetella avium 197N complete genome	Bordetella	Bacteria	Proteobacteria	Betaproteobacteria	Burkholderiales	Alcaligenaceae	NC_010645.1	1702941	1723276	1.71311e+06	1712091	1017.5	25.859	669	5.35e-33	136	50.727	550	1.07e-173	504
WP_036231316.1	Y694_RS07480	20745	22412	NAD+ synthase	NZ_AZSN01000031.1	Methylibium sp. T29-B contig000031	Methylibium	Bacteria	Proteobacteria	Betaproteobacteria	Burkholderiales		NZ_AZSN01000031.1	10394	30711	20552.5	21578.5	1026	28.102	669	2.79e-29	125	51.596	564	9.8e-163	476
WP_040041075.1	TSA66_RS18775	3766220	3767833	NAD+ synthase	NZ_JWJG01000028.1	Noviherbaspirillum autotrophicum strain TSA66 contig01	Noviherbaspirillum	Bacteria	Proteobacteria	Betaproteobacteria	Burkholderiales	Oxalobacteraceae	NZ_JWJG01000028.1	3757852	3778187	3.76802e+06	3.76703e+06	993	25.112	669	8.16e-28	120	47.532	547	2.79e-163	477
WP_041930092.1	MPE_RS10650	2258487	2260154	NAD+ synthase	NC_008825.1	Methylibium petroleiphilum PM1	Methylibium	Bacteria	Proteobacteria	Betaproteobacteria	Burkholderiales		NC_008825.1	2248136	2268453	2.25829e+06	2.25932e+06	1026	27.952	669	5.1e-29	124	51.418	564	2.93e-162	475
WP_119334705.1	HPTL_RS03305	676312	677943	NAD+ synthase	NZ_AP018558.1	Hydrogenophilus thermoluteolus TH-1 DNA	Hydrogenophilus	Bacteria	Proteobacteria	Hydrogenophilalia	Hydrogenophilales	Hydrogenophilaceae	NZ_AP018558.1	667957	688292	678124	677128	997	27.354	669	7.28e-27	118	49.819	552	4.23e-161	472
WP_007857853.1	C8K43_RS20295	239959	241623	NAD+ synthase	NZ_QAXU01000011.1	Acidovorax sp. CF301 Ga0189680_111	Acidovorax	Bacteria	Proteobacteria	Betaproteobacteria	Burkholderiales	Comamonadaceae	NZ_QAXU01000011.1	229566	249883	239724	240791	1066.5	25.299	668	4.33e-26	115	50.991	555	1.57e-169	494
WP_009204850.1	SCD_RS09140	1866745	1868352	NAD+ synthase	NC_022357.1	Sulfuricella denitrificans skB26 DNA	Sulfuricella	Bacteria	Proteobacteria	Betaproteobacteria	Nitrosomonadales	Gallionellaceae	NC_022357.1	1856143	1876478	1.86631e+06	1.86755e+06	1238	25.299	668	1.97e-38	152	49.817	546	2.39e-170	495
WP_014905888.1	AL465_RS04365	789435	791069	NAD+ synthase	NZ_LRIH02000002.1	Bordetella pertussis 18323 strain FDAARGOS_178 unitig_6_quiver_pilon	Bordetella	Bacteria	Proteobacteria	Betaproteobacteria	Burkholderiales	Alcaligenaceae	NZ_LRIH02000002.1	779056	799391	789224	790252	1028.5	26.048	668	3.95e-28	122	49.634	546	1.15e-160	471
WP_046742601.1	AAV94_RS12765	13394	15139	NAD+ synthase	NZ_LBNQ01000040.1	Lampropedia cohaerens strain CT6 491	Lampropedia	Bacteria	Proteobacteria	Betaproteobacteria	Burkholderiales	Comamonadaceae	NZ_LBNQ01000040.1	5319	25636	15477.5	14266.5	1211	26.048	668	3.18e-25	113	48.973	584	1.44e-177	515
WP_059419885.1	SCT_RS05095	151371	152978	NAD+ synthase	NZ_DF967528.1	Sulfuricella sp. T08	Sulfuricella	Bacteria	Proteobacteria	Betaproteobacteria	Nitrosomonadales	Gallionellaceae	NZ_DF967528.1	141010	161345	151178	152174	997	24.551	668	1.15e-36	147	49.543	547	1.03e-169	494
WP_067751011.1	ODI_RS10605	2267364	2269010	NAD+ synthase	NZ_LT907988.1	Alcaligenaceae bacterium LMG 29303 isolate Orrdi1 genome assembly	Orrella	Bacteria	Proteobacteria	Betaproteobacteria	Burkholderiales	Alcaligenaceae	NZ_LT907988.1	2259025	2279360	2.26919e+06	2268187	1005.5	28.892	668	2.62e-40	158	51.18	551	1.53e-164	481
WP_105729988.1	C6P61_RS11045	20214	21917	NAD+ synthase	NZ_PVLR01000030.1	Malikia spinosa strain 83 contig_30	Malikia	Bacteria	Proteobacteria	Betaproteobacteria	Burkholderiales	Comamonadaceae	NZ_PVLR01000030.1	12002	32337	22169.5	21065.5	1104	26.198	668	1.03e-28	124	47.35	566	7.93e-155	457
WP_126774477.1	EJG51_RS16915	483373	484986	NAD+ synthase	NZ_RXKK01000004.1	Undibacterium sp. S11R28 contig2	Undibacterium	Bacteria	Proteobacteria	Betaproteobacteria	Burkholderiales	Oxalobacteraceae	NZ_RXKK01000004.1	475079	495414	485246	484180	1067	24.701	668	3.43e-27	119	45.917	551	1.07e-162	476
WP_029705812.1	RS694_RS07525	1572667	1574343	NAD+ synthase	NZ_CP019239.1	Rhodoferax saidenbachensis strain DSM 22694 chromosome	Rhodoferax	Bacteria	Proteobacteria	Betaproteobacteria	Burkholderiales	Comamonadaceae	NZ_CP019239.1	1564401	1584736	1.57457e+06	1573505	1063.5	25.337	667	1.4e-31	132	48.214	560	1.54e-169	494
WP_043208372.1	L540_RS14240	148872	150506	NAD+ synthase	NZ_JHEP02000010.1	Bordetella pseudohinzii strain 8-296-03 SAMN02263900_NODE_10.ctg_1197655	Bordetella	Bacteria	Proteobacteria	Betaproteobacteria	Burkholderiales	Alcaligenaceae	NZ_JHEP02000010.1	140543	160878	150710	149689	1021.5	25.937	667	6.14e-35	142	51.642	548	2.78e-173	503
WP_057651314.1	ASB57_RS05720	1317976	1319613	NAD+ synthase	NZ_CP013111.1	Bordetella sp. N genome	Bordetella	Bacteria	Proteobacteria	Betaproteobacteria	Burkholderiales	Alcaligenaceae	NZ_CP013111.1	1309649	1329984	1.31982e+06	1.31879e+06	1022	26.087	667	6.46e-29	124	48.44	545	1.24e-158	466
WP_075587072.1	RA876_RS08670	1791219	1792895	NAD+ synthase	NZ_CP019240.1	Rhodoferax antarcticus strain DSM 24876	Rhodoferax	Bacteria	Proteobacteria	Betaproteobacteria	Burkholderiales	Comamonadaceae	NZ_CP019240.1	1783005	1803340	1.79317e+06	1792057	1115.5	25.637	667	1.63e-31	132	48.49	563	3e-163	478
WP_078365770.1	RF819_RS15225	3262628	3264304	NAD+ synthase	NZ_MTJN01000002.1	Rhodoferax fermentans strain JCM 7819 contig02	Rhodoferax	Bacteria	Proteobacteria	Betaproteobacteria	Burkholderiales	Comamonadaceae	NZ_MTJN01000002.1	3252194	3272529	3.26236e+06	3263466	1104.5	24.888	667	5.61e-32	134	47.415	561	1.48e-160	471
WP_088596126.1	CEY05_RS04395	1037833	1039485	NAD+ synthase	NZ_NJIX01000001.1	Achromobacter sp. HZ34 Scaffold1_1	Achromobacter	Bacteria	Proteobacteria	Betaproteobacteria	Burkholderiales	Alcaligenaceae	NZ_NJIX01000001.1	1027467	1047802	1.03763e+06	1038659	1024.5	25.187	667	2.54e-26	116	48.387	558	3.36e-157	462
WP_005881000.1	BRW83_RS05075	1077598	1079211	NAD+ synthase	NZ_CP018787.1	Oxalobacter formigenes strain HC-1	Oxalobacter	Bacteria	Proteobacteria	Betaproteobacteria	Burkholderiales	Oxalobacteraceae	NZ_CP018787.1	1067186	1087521	1.07735e+06	1.0784e+06	1051	23.874	666	1.1e-34	141	48.168	546	4.29e-167	487
WP_037028269.1	RP3_RS18785	38562	40199	NAD+ synthase	NZ_BCPW01000019.1	Ralstonia pickettii NBRC 102503	Ralstonia	Bacteria	Proteobacteria	Betaproteobacteria	Burkholderiales	Burkholderiaceae	NZ_BCPW01000019.1	27576	47911	37743.5	39380.5	1637	25.526	666	3.32e-29	125	48.561	556	4.82e-160	469
WP_116269965.1	M4NBBH2_RS05055	1077616	1079244	NAD+ synthase	NZ_BGZJ01000001.1	Mesosutterella multiformis strain 4NBBH2 sequence1	Mesosutterella	Bacteria	Proteobacteria	Betaproteobacteria	Burkholderiales	Sutterellaceae	NZ_BGZJ01000001.1	1069277	1089612	1.07944e+06	1078430	1014.5	27.928	666	1.81e-34	141	48.545	550	1.24e-161	473
WP_124944381.1	EJE64_RS04210	14875	16503	NAD+ synthase	NZ_BHWA01000009.1	Sutterella sp. KCTC 15688 Contigs09	Sutterella	Bacteria	Proteobacteria	Betaproteobacteria	Burkholderiales	Sutterellaceae	NZ_BHWA01000009.1	4507	24842	14674.5	15689	1014.5	27.778	666	2.15e-33	137	48.545	550	1.44e-161	473
WP_055902294.1	ASG30_RS21920	179417	181081	NAD+ synthase	NZ_LMQL01000015.1	Ramlibacter sp. Leaf400 contig_9	Ramlibacter	Bacteria	Proteobacteria	Betaproteobacteria	Burkholderiales	Comamonadaceae	NZ_LMQL01000015.1	171100	191435	181268	180249	1018.5	25.263	665	4.02e-32	134	50.18	556	5.34e-172	500
WP_068323611.1	JaK3_RS08725	385031	386650	NAD+ synthase	NZ_LOJI01000035.1	Polynucleobacter yangtzensis strain MWH-JaK3 Ga0068521_135	Polynucleobacter	Bacteria	Proteobacteria	Betaproteobacteria	Burkholderiales	Burkholderiaceae	NZ_LOJI01000035.1	376723	397058	386890	385840	1050	23.609	665	2.69e-25	113	48.175	548	2.27e-171	498
WP_075149049.1	Tchl_RS14670	3149546	3151174	NAD+ synthase	NZ_CP018839.1	Thauera chlorobenzoica strain 3CB1 chromosome	Thauera	Bacteria	Proteobacteria	Betaproteobacteria	Rhodocyclales	Zoogloeaceae	NZ_CP018839.1	3139187	3159522	3.14935e+06	3150360	1005.5	26.617	665	1.15e-27	120	51.002	549	4.17e-172	500
WP_086425763.1	CCE64_RS07885	27642	29411	NAD+ synthase	NZ_FJVN01000100.1	Nitrospira cf. moscoviensis SBR1015 isolate 5	Nitrospira	Bacteria	Nitrospirae	Nitrospira	Nitrospirales	Nitrospiraceae	NZ_FJVN01000100.1	19746	40069	29907.5	28526.5	1381	24.06	665	2.38e-25	114	45.27	592	5.42e-148	440
WP_091136315.1	BM022_RS01845	95723	97339	NAD+ synthase	NZ_FOPV01000002.1	Nitrosospira sp. Nsp14	Nitrosospira	Bacteria	Proteobacteria	Betaproteobacteria	Nitrosomonadales	Nitrosomonadaceae	NZ_FOPV01000002.1	85221	105556	95388.5	96531	1142.5	24.812	665	3.43e-32	134	49.909	547	1.24e-168	491
WP_092840583.1	CWE24_RS09675	219296	220951	NAD+ synthase	NZ_PIPU01000004.1	Idiomarina donghaiensis strain 908033 contig4	Idiomarina	Bacteria	Proteobacteria	Gammaproteobacteria	Alteromonadales	Idiomarinaceae	NZ_PIPU01000004.1	210938	231273	221106	220124	982	25.865	665	4.22e-28	122	46.52	546	1.05e-157	464
WP_121084281.1	B0H90_RS14090	3178884	3180500	NAD+ synthase	NZ_RBIS01000001.1	Nitrosospira sp. Nsp44 Ga0180027_11	Nitrosospira	Bacteria	Proteobacteria	Betaproteobacteria	Nitrosomonadales	Nitrosomonadaceae	NZ_RBIS01000001.1	3168379	3188714	3.17855e+06	3179692	1145.5	24.511	665	7.97e-31	130	48.629	547	3.25e-159	467
WP_013518610.1	ALISP_RS12030	293645	295303	NAD+ synthase	NZ_BBSJ01000051.1	Alicycliphilus sp. B1	Alicycliphilus	Bacteria	Proteobacteria	Betaproteobacteria	Burkholderiales	Comamonadaceae	NZ_BBSJ01000051.1	285354	305671	295512	294474	1038.5	26.657	664	4.33e-34	140	50.722	554	1.6e-170	496
WP_013722542.1	ALIDE2_RS15570	3280805	3282463	NAD+ synthase	NC_015422.1	Alicycliphilus denitrificans K601	Alicycliphilus	Bacteria	Proteobacteria	Betaproteobacteria	Burkholderiales	Comamonadaceae	NC_015422.1	3270437	3290754	3.2806e+06	3281634	1038.5	25.904	664	9.55e-30	127	50.542	554	4.65e-170	495
WP_019938764.1	H143_RS0113420	2796992	2798638	NAD+ synthase	NZ_KB907784.1	Bordetella sp. FB-8 H143DRAFT_scaffold00001.1	Bordetella	Bacteria	Proteobacteria	Betaproteobacteria	Burkholderiales	Alcaligenaceae	NZ_KB907784.1	2788666	2809001	2.79883e+06	2797815	1018.5	26.506	664	2.48e-36	146	51.832	546	1.48e-174	506
WP_076591877.1	BQ6873_RS06255	1331066	1332679	NAD+ synthase	NZ_LT671418.1	Herminiimonas sp. AS8 genome assembly	Herminiimonas	Bacteria	Proteobacteria	Betaproteobacteria	Burkholderiales	Oxalobacteraceae	NZ_LT671418.1	1320652	1340987	1.33082e+06	1.33187e+06	1053	25.301	664	2.02e-26	116	46.435	547	4.8e-163	477
WP_092126089.1	BM408_RS01150	240228	241916	NAD+ synthase	NZ_FPBM01000001.1	Polaromonas sp. YR568	Polaromonas	Bacteria	Proteobacteria	Betaproteobacteria	Burkholderiales	Comamonadaceae	NZ_FPBM01000001.1	229730	250065	239898	241072	1174.5	25	664	1.1e-31	133	48.936	564	3.44e-171	498
WP_094478503.1	CHU94_RS07960	432025	433701	NAD+ synthase	NZ_NOXW01000020.1	Rhodoferax sp. TH121 scaffold7	Rhodoferax	Bacteria	Proteobacteria	Betaproteobacteria	Burkholderiales	Comamonadaceae	NZ_NOXW01000020.1	423739	444074	433906	432863	1043.5	26.506	664	9.85e-31	130	48.214	560	1.39e-172	502
WP_106226375.1	BCM14_RS02245	129726	131372	NAD+ synthase	NZ_PVTV01000011.1	Beta proteobacterium MWH-P2sevCIIIb Ga0121177_101		Bacteria	Proteobacteria	Betaproteobacteria			NZ_PVTV01000011.1	119335	139670	129502	130549	1046.5	26.205	664	7.46e-35	142	47.101	552	1.28e-159	468
WP_107694057.1	C8R31_RS10715	183664	185280	NAD+ synthase	NZ_QAOU01000004.1	Nitrosospira sp. Nsp2 Ga0181081_104	Nitrosospira	Bacteria	Proteobacteria	Betaproteobacteria	Nitrosomonadales	Nitrosomonadaceae	NZ_QAOU01000004.1	173159	193494	183326	184472	1145.5	24.849	664	1.35e-36	147	47.715	547	5.42e-162	474
WP_122956248.1	DT070_RS15740	3308466	3310154	NAD+ synthase	NZ_CP031013.1	Polaromonas sp. SP1 chromosome	Polaromonas	Bacteria	Proteobacteria	Betaproteobacteria	Burkholderiales	Comamonadaceae	NZ_CP031013.1	3300315	3320650	3.31048e+06	3309310	1172.5	25.452	664	4.18e-32	134	49.027	565	2.14e-170	496
WP_131377593.1	EXU64_RS23615	52480	54096	NAD+ synthase	NZ_SJVU01000011.1	Janthinobacterium sp. Y293_3_1 NODE_11_length_244663_cov_120.085347	Janthinobacterium	Bacteria	Proteobacteria	Betaproteobacteria	Burkholderiales	Oxalobacteraceae	NZ_SJVU01000011.1	41972	62307	52139.5	53288	1148.5	25.301	664	1.43e-28	123	45.985	548	1.35e-157	463
WP_026067712.1	CSC72_RS15080	260356	262005	NAD+ synthase	NZ_PDUX01000004.1	Pusillimonas noertemannii strain DSM 10065 NODE_4_length_440185_cov_34.9255	Pusillimonas	Bacteria	Proteobacteria	Betaproteobacteria	Burkholderiales	Alcaligenaceae	NZ_PDUX01000004.1	252069	272404	262236	261180	1056	26.546	663	6.39e-38	151	48.108	555	4.82e-160	469
WP_038490182.1	GJA_RS06675	1574331	1575950	NAD+ synthase	NZ_HG322949.1	Janthinobacterium agaricidamnosum NBRC 102515 = DSM 9628	Janthinobacterium	Bacteria	Proteobacteria	Betaproteobacteria	Burkholderiales	Oxalobacteraceae	NZ_HG322949.1	1565978	1586313	1.57615e+06	1.57514e+06	1005	25.038	663	1.45e-29	126	45.355	549	2.81e-155	457
WP_055439863.1	ASC40_RS11010	40986	42641	NAD+ synthase	NZ_LIPW01000010.1	Idiomarina woesei strain DSM 27808 DSM_27808_10	Idiomarina	Bacteria	Proteobacteria	Gammaproteobacteria	Alteromonadales	Idiomarinaceae	NZ_LIPW01000010.1	32628	52963	42795.5	41813.5	982	25.339	663	4.56e-25	112	47.08	548	4.05e-159	467
WP_119737547.1	D3870_RS06150	1307364	1308977	NAD+ synthase	NZ_QYUN01000002.1	Herbaspirillum sp. K2R10-39 Segkk1	Herbaspirillum	Bacteria	Proteobacteria	Betaproteobacteria	Burkholderiales	Oxalobacteraceae	NZ_QYUN01000002.1	1299009	1319344	1.30918e+06	1.30817e+06	1006	24.585	663	1.1e-27	120	46.715	548	6.31e-162	474
WP_119783986.1	D3878_RS02210	450105	451724	NAD+ synthase	NZ_QYUQ01000002.1	Noviherbaspirillum sp. K1S02-23 Segkk1	Noviherbaspirillum	Bacteria	Proteobacteria	Betaproteobacteria	Burkholderiales	Oxalobacteraceae	NZ_QYUQ01000002.1	441789	462124	451956	450914	1042	26.395	663	4.36e-34	140	49.543	547	7.87e-169	491
WP_121455768.1	C8C98_RS20470	4664326	4665984	NAD+ synthase	NZ_RCCC01000001.1	Acidovorax sp. 106 Ga0213546_11	Acidovorax	Bacteria	Proteobacteria	Betaproteobacteria	Burkholderiales	Comamonadaceae	NZ_RCCC01000001.1	4653919	4674254	4.66409e+06	4665155	1068.5	25.641	663	3.44e-26	116	50.899	556	1.18e-171	499
WP_012249776.1	BPET_RS14535	3013815	3015449	NAD+ synthase	NC_010170.1	Bordetella petrii strain DSM 12804	Bordetella	Bacteria	Proteobacteria	Betaproteobacteria	Burkholderiales	Alcaligenaceae	NC_010170.1	3003439	3023774	3.01361e+06	3014632	1025.5	27.19	662	1.07e-36	147	51.009	545	1.26e-168	491
WP_076020739.1	BWI17_RS13740	2840499	2842100	NAD+ synthase	NZ_CP019169.1	Betaproteobacteria bacterium GR16-43 chromosome		Bacteria	Proteobacteria	Betaproteobacteria			NZ_CP019169.1	2832122	2852448	2842285	2.8413e+06	985.5	24.622	662	1.05e-29	126	52.102	547	0	529
WP_086120803.1	CAP38_RS08275	760529	762217	NAD+ synthase	NZ_NFUT01000002.1	Hydrogenophaga sp. IBVHS2 contig000002	Hydrogenophaga	Bacteria	Proteobacteria	Betaproteobacteria	Burkholderiales	Comamonadaceae	NZ_NFUT01000002.1	752308	772643	762476	761373	1102.5	26.284	662	3.23e-35	143	48.663	561	3.85e-168	491
WP_090131436.1	AMM03_RS10770	366976	368649	NAD+ synthase	NZ_CXOM01000003.1	Limnohabitans sp. Rim11	Limnohabitans	Bacteria	Proteobacteria	Betaproteobacteria	Burkholderiales	Comamonadaceae	NZ_CXOM01000003.1	358673	379008	368840	367812	1028	25.076	662	2.73e-28	122	46.774	558	3.9e-163	478
WP_094446092.1	CD932_RS27695	263009	264628	NAD+ synthase	NZ_NJGY01000005.1	Janthinobacterium sp. PC23-8 NODE_5_length_313032_cov_200.273	Janthinobacterium	Bacteria	Proteobacteria	Betaproteobacteria	Burkholderiales	Oxalobacteraceae	NZ_NJGY01000005.1	254670	275005	264838	263818	1019	25.68	662	8.52e-30	127	46.909	550	2.92e-161	472
WP_103273940.1	C2U31_RS17585	3825560	3827200	NAD+ synthase	NZ_CP026124.1	Achromobacter sp. AONIH1 chromosome	Achromobacter	Bacteria	Proteobacteria	Betaproteobacteria	Burkholderiales	Alcaligenaceae	NZ_CP026124.1	3817264	3837599	3.82743e+06	3826380	1051.5	26.133	662	3.78e-33	137	50.275	545	3.43e-167	488
WP_107221008.1	Tharo_RS09735	2057698	2059326	NAD+ synthase	NZ_CP028339.1	Thauera aromatica K172 chromosome	Thauera	Bacteria	Proteobacteria	Betaproteobacteria	Rhodocyclales	Zoogloeaceae	NZ_CP028339.1	2049362	2069679	2.05952e+06	2058512	1008.5	25.378	662	4.19e-25	112	50.73	548	1.01e-168	491
WP_113931391.1	DFR37_RS01030	221977	223599	NAD+ synthase	NZ_QNRQ01000001.1	Eoetvoesia caeni strain DSM 25520 Ga0244558_101	Eoetvoesia	Bacteria	Proteobacteria	Betaproteobacteria	Burkholderiales	Alcaligenaceae	NZ_QNRQ01000001.1	211604	231939	221772	222788	1016.5	25.982	662	9.51e-38	150	48.82	551	5.67e-162	474
WP_118995634.1	CSC67_RS16945	121989	123638	NAD+ synthase	NZ_PDUW01000008.1	Pusillimonas caeni strain KCTC 42353 NODE_8_length_214852_cov_59.9462	Pusillimonas	Bacteria	Proteobacteria	Betaproteobacteria	Burkholderiales	Alcaligenaceae	NZ_PDUW01000008.1	111608	131943	121776	122814	1038	26.435	662	4.63e-38	151	47.842	556	1.24e-158	466
WP_126834146.1	CWE21_RS09260	228962	230638	NAD+ synthase	NZ_PIPT01000006.1	Idiomarina aquimaris strain SW15 contig6	Idiomarina	Bacteria	Proteobacteria	Gammaproteobacteria	Alteromonadales	Idiomarinaceae	NZ_PIPT01000006.1	220625	240960	230792	229800	992.5	24.773	662	5e-26	115	47.112	554	2.53e-157	463
WP_101480432.1	CLU92_RS01485	313132	314748	glutamine-dependent NAD(+) synthetase	NZ_PJMQ01000001.1	Janthinobacterium sp. 61 Ga0181131_11	Janthinobacterium	Bacteria	Proteobacteria	Betaproteobacteria	Burkholderiales	Oxalobacteraceae	NZ_PJMQ01000001.1	304790	325125	314958	313940	1017.5	25.719	661	4.69e-30	127	46.448	549	1.03e-158	466
WP_011287051.1	DARO_RS06685	1400087	1401703	NAD+ synthase	NC_007298.1	Dechloromonas aromatica RCB	Dechloromonas	Bacteria	Proteobacteria	Betaproteobacteria	Rhodocyclales	Azonexaceae	NC_007298.1	1391728	1412045	1.40189e+06	1400895	991.5	26.626	661	3.58e-35	143	51.002	549	4.99e-178	515
WP_015013650.1	C380_RS09575	2098434	2100092	NAD+ synthase	NC_018708.1	Acidovorax sp. KKS102	Acidovorax	Bacteria	Proteobacteria	Betaproteobacteria	Burkholderiales	Comamonadaceae	NC_018708.1	2090145	2110462	2.1003e+06	2099263	1040.5	26.021	661	1.85e-35	144	50.361	554	6.7e-172	500
WP_017876599.1	JANGC3_RS0111305	2598541	2600160	NAD+ synthase	NZ_KB467824.1	Janthinobacterium sp. CG3 JANGC3DRAFT_scaffold1.1	Janthinobacterium	Bacteria	Proteobacteria	Betaproteobacteria	Burkholderiales	Oxalobacteraceae	NZ_KB467824.1	2588187	2608522	2.59835e+06	2.59935e+06	996	25.87	661	4.13e-32	134	46.364	550	1.01e-159	468
WP_027458945.1	K420_RS0116085	3296319	3297935	NAD+ synthase	NZ_KI912532.1	Dechloromonas agitata is5 K420DRAFT_scaffold00001.1	Dechloromonas	Bacteria	Proteobacteria	Betaproteobacteria	Rhodocyclales	Azonexaceae	NZ_KI912532.1	3285960	3306295	3.29613e+06	3297127	999.5	25.416	661	1.6e-30	129	51.832	546	1.93e-179	518
WP_034786157.1	JAB1_RS03120	170738	172354	NAD+ synthase	NZ_LRHX01000004.1	Janthinobacterium sp. MP5059B JAB1_contig000004	Janthinobacterium	Bacteria	Proteobacteria	Betaproteobacteria	Burkholderiales	Oxalobacteraceae	NZ_LRHX01000004.1	162396	182731	172564	171546	1017.5	25.719	661	9.77e-30	127	46.533	548	2.48e-159	467
WP_044396373.1	RP29_RS04670	68293	69951	NAD+ synthase	NZ_JXYQ01000011.1	Acidovorax temperans strain KY4 Contig_11	Acidovorax	Bacteria	Proteobacteria	Betaproteobacteria	Burkholderiales	Comamonadaceae	NZ_JXYQ01000011.1	60024	80359	70191.5	69122	1069.5	25.87	661	9.24e-29	124	51.537	553	6.7e-176	510
WP_056067341.1	CLU89_RS15950	3457854	3459512	NAD+ synthase	NZ_PJMZ01000001.1	Acidovorax sp. 30 Ga0181124_11	Acidovorax	Bacteria	Proteobacteria	Betaproteobacteria	Burkholderiales	Comamonadaceae	NZ_PJMZ01000001.1	3447482	3467799	3.45764e+06	3458683	1042.5	25.719	661	2.29e-33	137	50.361	554	1.84e-172	501
WP_069106656.1	BSY15_RS14665	3319580	3321238	NAD+ synthase	NZ_CP016447.1	Acidovorax sp. RAC01 chromosome	Acidovorax	Bacteria	Proteobacteria	Betaproteobacteria	Burkholderiales	Comamonadaceae	NZ_CP016447.1	3311292	3331627	3.32146e+06	3320409	1050.5	25.265	661	5.43e-28	121	49.91	555	1.33e-164	481
WP_070254945.1	JANLI_RS08990	17225	18841	NAD+ synthase	NZ_LRHW01000051.1	Janthinobacterium lividum strain H-24 JALI_contig000051	Janthinobacterium	Bacteria	Proteobacteria	Betaproteobacteria	Burkholderiales	Oxalobacteraceae	NZ_LRHW01000051.1	6848	27183	17015.5	18033	1017.5	25.719	661	7.7e-30	127	46.35	548	6.3e-159	466
WP_070313177.1	JAB9_RS22815	44338	45954	NAD+ synthase	NZ_LRID01000101.1	Janthinobacterium sp. HH107 JAB9_contig000101	Janthinobacterium	Bacteria	Proteobacteria	Betaproteobacteria	Burkholderiales	Oxalobacteraceae	NZ_LRID01000101.1	36014	56349	46181.5	45146	1035.5	25.719	661	1.14e-30	129	46.995	549	4.97e-160	469
WP_071324540.1	YQ44_RS17940	4155804	4157420	NAD+ synthase	NZ_CP011319.1	Janthinobacterium sp. 1_2014MBL_MicDiv	Janthinobacterium	Bacteria	Proteobacteria	Betaproteobacteria	Burkholderiales	Oxalobacteraceae	NZ_CP011319.1	4145295	4165630	4.15546e+06	4156612	1149.5	25.416	661	8.92e-29	124	46.715	548	6.66e-161	471
WP_076572534.1	BXA07_RS26600	21185	22801	NAD+ synthase	NZ_FTMV01000025.1	Janthinobacterium sp. TND4EL3	Janthinobacterium	Bacteria	Proteobacteria	Betaproteobacteria	Burkholderiales	Oxalobacteraceae	NZ_FTMV01000025.1	10790	31125	20957.5	21993	1035.5	25.567	661	5.22e-31	130	46.35	548	5.53e-159	466
WP_086139430.1	CBW47_RS18875	41326	42942	NAD+ synthase	NZ_NEGX01000024.1	Janthinobacterium sp. GW460W scaffold24.1	Janthinobacterium	Bacteria	Proteobacteria	Betaproteobacteria	Burkholderiales	Oxalobacteraceae	NZ_NEGX01000024.1	32984	53319	43151.5	42134	1017.5	25.113	661	4.46e-29	124	46.533	548	1.03e-159	468
WP_092801095.1	BM193_RS21825	30903	32519	NAD+ synthase	NZ_FOKL01000009.1	Janthinobacterium sp. 344	Janthinobacterium	Bacteria	Proteobacteria	Betaproteobacteria	Burkholderiales	Oxalobacteraceae	NZ_FOKL01000009.1	20527	40862	30694.5	31711	1016.5	25.567	661	1.21e-27	120	45.255	548	1.49e-154	455
WP_096234651.1	CNX70_RS10560	2346255	2347871	NAD+ synthase	NZ_CP023422.1	Janthinobacterium svalbardensis strain PAMC 27463 chromosome	Janthinobacterium	Bacteria	Proteobacteria	Betaproteobacteria	Burkholderiales	Oxalobacteraceae	NZ_CP023422.1	2338045	2358380	2.34821e+06	2347063	1149.5	25.87	661	1.75e-28	123	46.266	549	1.22e-158	466
WP_099380553.1	CSQ93_RS26150	13218	14834	NAD+ synthase	NZ_PDZL01000027.1	Janthinobacterium sp. BJB426 NODE_28_length_58278_cov_11.138570	Janthinobacterium	Bacteria	Proteobacteria	Betaproteobacteria	Burkholderiales	Oxalobacteraceae	NZ_PDZL01000027.1	2841	23176	13008.5	14026	1017.5	25.719	661	1.24e-29	126	46.533	548	2.98e-159	467
WP_099387145.1	CSQ91_RS01170	244889	246505	NAD+ synthase	NZ_PDZJ01000001.1	Janthinobacterium sp. BJB301 NODE_1_length_2999788_cov_56.383125	Janthinobacterium	Bacteria	Proteobacteria	Betaproteobacteria	Burkholderiales	Oxalobacteraceae	NZ_PDZJ01000001.1	236547	256882	246714	245697	1017.5	25.719	661	5.85e-30	127	46.533	548	1.47e-159	468
WP_099393028.1	CSQ92_RS01385	297284	298900	NAD+ synthase	NZ_PDZK01000001.1	Janthinobacterium sp. BJB446 NODE_1_length_3551307_cov_34.322115	Janthinobacterium	Bacteria	Proteobacteria	Betaproteobacteria	Burkholderiales	Oxalobacteraceae	NZ_PDZK01000001.1	288942	309277	299110	298092	1017.5	25.719	661	9.68e-30	127	46.533	548	3.43e-159	467
WP_099664818.1	CLU94_RS04885	1146484	1148100	NAD+ synthase	NZ_PEEQ01000001.1	Janthinobacterium sp. 13 Ga0181120_11	Janthinobacterium	Bacteria	Proteobacteria	Betaproteobacteria	Burkholderiales	Oxalobacteraceae	NZ_PEEQ01000001.1	1136107	1156442	1.14627e+06	1147292	1017.5	25.719	661	5.54e-30	127	45.62	548	2.03e-156	460
WP_100133234.1	B9Z42_RS10045	189780	191441	NAD+ synthase	NZ_NESI01000005.1	Limnohabitans sp. B9-3 LimA-B9-3-C5	Limnohabitans	Bacteria	Proteobacteria	Betaproteobacteria	Burkholderiales	Comamonadaceae	NZ_NESI01000005.1	179383	199718	189550	190610	1060	25.87	661	2.15e-28	122	48.288	555	9.66e-169	492
WP_108625788.1	C8C99_RS11185	2379296	2380954	NAD+ synthase	NZ_QBTZ01000001.1	Acidovorax sp. 107 Ga0213547_11	Acidovorax	Bacteria	Proteobacteria	Betaproteobacteria	Burkholderiales	Comamonadaceae	NZ_QBTZ01000001.1	2368924	2389241	2.37908e+06	2380125	1042.5	26.021	661	1.55e-33	138	50	554	3.04e-171	498
WP_116749556.1	C8C95_RS18670	4038732	4040390	NAD+ synthase	NZ_QEKU01000001.1	Acidovorax sp. 99 Ga0213541_11	Acidovorax	Bacteria	Proteobacteria	Betaproteobacteria	Burkholderiales	Comamonadaceae	NZ_QEKU01000001.1	4030445	4050762	4.0406e+06	4039561	1042.5	25.87	661	1.35e-33	138	50.361	554	4.29e-172	500
WP_117609127.1	HYN24_RS10080	2101527	2103143	NAD+ synthase	NZ_CP031842.1	Dechloromonas sp. HYN0024 chromosome	Dechloromonas	Bacteria	Proteobacteria	Betaproteobacteria	Rhodocyclales	Azonexaceae	NZ_CP031842.1	2091167	2111502	2.10133e+06	2102335	1000.5	27.08	661	1.54e-34	141	51.188	547	2.03e-177	513
WP_121508724.1	C8C93_RS09635	2133499	2135157	NAD+ synthase	NZ_RBIT01000001.1	Acidovorax sp. 93 Ga0213538_11	Acidovorax	Bacteria	Proteobacteria	Betaproteobacteria	Burkholderiales	Comamonadaceae	NZ_RBIT01000001.1	2123126	2143443	2.13328e+06	2134328	1043.5	26.021	661	9.49e-29	124	49.458	554	7.71e-165	482
WP_121943210.1	C8C96_RS18175	3949180	3950838	NAD+ synthase	NZ_REFD01000001.1	Acidovorax sp. 100 Ga0213542_11	Acidovorax	Bacteria	Proteobacteria	Betaproteobacteria	Burkholderiales	Comamonadaceae	NZ_REFD01000001.1	3938808	3959125	3.94897e+06	3950009	1042.5	25.719	661	1.99e-33	138	50.361	554	2.47e-172	501
WP_124514796.1	DBV10_RS17075	19891	21549	NAD+ synthase	NZ_QAJR01000030.1	Acidovorax sp. FJL06 F6_GGCTAC-1_contig_30	Acidovorax	Bacteria	Proteobacteria	Betaproteobacteria	Burkholderiales	Comamonadaceae	NZ_QAJR01000030.1	11625	31942	21783.5	20720	1063.5	25.87	661	1.4e-28	123	50.181	554	3.48e-168	490
WP_133992714.1	C8C89_RS22790	5012664	5014280	NAD+ synthase	NZ_SORD01000001.1	Janthinobacterium sp. 75 Ga0213532_11	Janthinobacterium	Bacteria	Proteobacteria	Betaproteobacteria	Burkholderiales	Oxalobacteraceae	NZ_SORD01000001.1	5002287	5022622	5.01245e+06	5013472	1017.5	25.87	661	2.71e-30	128	46.533	548	5.47e-159	466
WP_025372850.1	MIM_RS11205	2434209	2435867	NAD+ synthase	NZ_CP003915.1	Advenella mimigardefordensis DPN7	Advenella	Bacteria	Proteobacteria	Betaproteobacteria	Burkholderiales	Alcaligenaceae	NZ_CP003915.1	2423797	2444132	2.43396e+06	2435038	1073.5	25.303	660	1.54e-31	132	44.464	560	2.63e-145	432
WP_050465250.1	AKL27_RS23190	17274	18887	NAD+ synthase	NZ_LFLS01000039.1	Herbaspirillum autotrophicum strain IAM 14942 contig39	Herbaspirillum	Bacteria	Proteobacteria	Betaproteobacteria	Burkholderiales	Oxalobacteraceae	NZ_LFLS01000039.1	6866	27201	17033.5	18080.5	1047	23.939	660	1.89e-23	107	46.898	548	7.92e-163	476
WP_068832526.1	PJE01S_RS07520	279141	280829	NAD+ synthase	NZ_BCYO01000004.1	Polaromonas jejuensis NBRC 106434	Polaromonas	Bacteria	Proteobacteria	Betaproteobacteria	Burkholderiales	Comamonadaceae	NZ_BCYO01000004.1	270916	291251	281084	279985	1098.5	25.606	660	6.73e-33	136	48.936	564	5.88e-169	493
WP_068948850.1	A8O14_RS07025	1354073	1355692	NAD+ synthase	NZ_CP015922.1	Polynucleobacter wuianus strain QLW-P1FAT50C-4 chromosome	Polynucleobacter	Bacteria	Proteobacteria	Betaproteobacteria	Burkholderiales	Burkholderiaceae	NZ_CP015922.1	1345764	1366099	1.35593e+06	1.35488e+06	1049	23.182	660	2.43e-24	110	47.993	548	8.38e-170	494
WP_070291286.1	JAB8_RS21040	20453	22069	NAD+ synthase	NZ_LRIC01000056.1	Janthinobacterium sp. HH106 JAB8_contig000056	Janthinobacterium	Bacteria	Proteobacteria	Betaproteobacteria	Burkholderiales	Oxalobacteraceae	NZ_LRIC01000056.1	10058	30393	20225.5	21261	1035.5	25.152	660	2.62e-29	125	46.448	549	5.47e-159	466
WP_072767752.1	BUA28_RS08810	33513	35129	NAD+ synthase	NZ_FRBV01000006.1	Nitrosospira sp. Nsp11	Nitrosospira	Bacteria	Proteobacteria	Betaproteobacteria	Nitrosomonadales	Nitrosomonadaceae	NZ_FRBV01000006.1	23026	43361	33193.5	34321	1127.5	24.242	660	7.87e-35	142	49.002	551	7.66e-171	496
WP_077401794.1	BZG29_RS09925	2223308	2224924	NAD+ synthase	NZ_CP019510.1	Janthinobacterium sp. LM6 chromosome	Janthinobacterium	Bacteria	Proteobacteria	Betaproteobacteria	Burkholderiales	Oxalobacteraceae	NZ_CP019510.1	2214966	2235298	2225132	2224116	1016	25	660	2.46e-29	125	45.62	548	1.09e-155	458
WP_086147590.1	CBW50_RS22225	39617	41233	NAD+ synthase	NZ_NEGZ01000051.1	Janthinobacterium sp. GW458P scaffold51.1	Janthinobacterium	Bacteria	Proteobacteria	Betaproteobacteria	Burkholderiales	Oxalobacteraceae	NZ_NEGZ01000051.1	31275	51610	41442.5	40425	1017.5	25.455	660	3.96e-29	125	46.168	548	1.17e-158	466
WP_099410695.1	CSQ95_RS19430	134605	136221	NAD+ synthase	NZ_PDZN01000016.1	Janthinobacterium sp. BJB304 NODE_16_length_184066_cov_26.254970	Janthinobacterium	Bacteria	Proteobacteria	Betaproteobacteria	Burkholderiales	Oxalobacteraceae	NZ_PDZN01000016.1	124096	144431	134264	135413	1149.5	25.152	660	1.09e-28	123	46.35	548	1.09e-158	466
WP_099790015.1	CR105_RS16205	26647	28260	NAD+ synthase	NZ_PDOC01000010.1	Massilia eurypsychrophila strain JCM 30074 ZB100009	Massilia	Bacteria	Proteobacteria	Betaproteobacteria	Burkholderiales	Oxalobacteraceae	NZ_PDOC01000010.1	16294	36629	26461.5	27453.5	992	25.152	660	4.32e-28	122	48.08	547	8.46e-162	473
WP_100876298.1	CLU91_RS25165	5700224	5701840	NAD+ synthase	NZ_PHUG01000001.1	Janthinobacterium sp. 64 Ga0181133_11	Janthinobacterium	Bacteria	Proteobacteria	Betaproteobacteria	Burkholderiales	Oxalobacteraceae	NZ_PHUG01000001.1	5691900	5712235	5.70207e+06	5701032	1035.5	25.303	660	1.77e-29	126	46.715	548	5.07e-159	466
WP_110253084.1	DFR42_RS00945	196759	198372	NAD+ synthase	NZ_QJKB01000001.1	Undibacterium pigrum strain DSM 19792 Ga0244539_101	Undibacterium	Bacteria	Proteobacteria	Betaproteobacteria	Burkholderiales	Oxalobacteraceae	NZ_QJKB01000001.1	188493	208828	198660	197566	1095	23.788	660	2.8e-29	125	47.166	547	1.5e-166	486
WP_110523902.1	DNK49_RS08515	305719	307335	NAD+ synthase	NZ_QKOE01000004.1	Azoarcus communis SWub3 = DSM 12120 strain SWub3 NODE_4_length_328750_cov_144.618721	Azoarcus	Bacteria	Proteobacteria	Betaproteobacteria	Rhodocyclales	Zoogloeaceae	NZ_QKOE01000004.1	297389	317724	307556	306527	1029.5	26.818	660	2.89e-35	143	50.909	550	1.42e-179	519
WP_114973278.1	C5P05_RS28615	61458	63134	NAD+ synthase	NZ_QEII01000318.1	Rhodoferax sp. OTU1 NODE_7133845_length_146993_cov_46.3454	Rhodoferax	Bacteria	Proteobacteria	Betaproteobacteria	Burkholderiales	Comamonadaceae	NZ_QEII01000318.1	53150	73485	63317.5	62296	1021.5	26.061	660	1.19e-33	139	47.143	560	1.26e-161	474
WP_119012254.1	D3C67_RS02715	64900	66558	NAD+ synthase	NZ_QXNC01000004.1	Simplicispira metamorpha strain NBRC 13960 Scaffold4	Simplicispira	Bacteria	Proteobacteria	Betaproteobacteria	Burkholderiales	Comamonadaceae	NZ_QXNC01000004.1	56613	76948	66780.5	65729	1051.5	26.364	660	2.63e-27	119	51.805	554	2.65e-167	488
WP_119964901.1	D8S75_RS05255	154904	156562	NAD+ synthase	NZ_QXGR01000003.1	Simplicispira sp. CPCC 100842 Scaffold3	Simplicispira	Bacteria	Proteobacteria	Betaproteobacteria	Burkholderiales	Comamonadaceae	NZ_QXGR01000003.1	144519	164854	154686	155733	1046.5	26.061	660	8.33e-32	133	51.083	554	6.43e-171	497
WP_128394129.1	EHJ45_RS07485	149167	150825	NAD+ synthase	NZ_RQSO01000002.1	Alcaligenes sp. RS4 NODE_2_length_685751_cov_22.8046	Alcaligenes	Bacteria	Proteobacteria	Betaproteobacteria	Burkholderiales	Alcaligenaceae	NZ_RQSO01000002.1	140902	161237	151070	149996	1073.5	25.303	660	1.13e-31	132	44.643	560	1.5e-145	432
WP_129149905.1	C7R54_RS09315	540986	542620	NAD+ synthase	NZ_PYAL01000002.1	Achromobacter aloeverae strain AVA-1 Scaffold2_1	Achromobacter	Bacteria	Proteobacteria	Betaproteobacteria	Burkholderiales	Alcaligenaceae	NZ_PYAL01000002.1	532654	552989	542822	541803	1018.5	25.152	660	2.88e-25	113	49.358	545	2.71e-161	473
WP_130303902.1	EV681_RS10650	2358489	2360147	NAD+ synthase	NZ_SHKO01000001.1	Advenella incenata strain DSM 23814 Ga0310505_101	Advenella	Bacteria	Proteobacteria	Betaproteobacteria	Burkholderiales	Alcaligenaceae	NZ_SHKO01000001.1	2348077	2368412	2.35824e+06	2359318	1073.5	25.303	660	1.47e-31	132	44.643	560	1.53e-145	432
WP_050476662.1	AKL25_RS05505	21619	23232	NAD+ synthase	NZ_LFLU01000003.1	Herbaspirillum rhizosphaerae strain UMS-37 contig3	Herbaspirillum	Bacteria	Proteobacteria	Betaproteobacteria	Burkholderiales	Oxalobacteraceae	NZ_LFLU01000003.1	13342	33677	23509.5	22425.5	1084	24.583	659	3.13e-30	128	46.168	548	7.5e-162	474
WP_066151225.1	HPS01S_RS03305	87579	89270	NAD+ synthase	NZ_BCWQ01000002.1	Hydrogenophaga pseudoflava NBRC 102511	Hydrogenophaga	Bacteria	Proteobacteria	Betaproteobacteria	Burkholderiales	Comamonadaceae	NZ_BCWQ01000002.1	77162	97497	87329.5	88424.5	1095	25.341	659	1.09e-32	136	48.415	568	1e-163	479
WP_066263645.1	HFL01S_RS23745	12636	14327	NAD+ synthase	NZ_BCTF01000043.1	Hydrogenophaga flava NBRC 102514	Hydrogenophaga	Bacteria	Proteobacteria	Betaproteobacteria	Burkholderiales	Comamonadaceae	NZ_BCTF01000043.1	2219	22554	12386.5	13481.5	1095	26.555	659	5.97e-33	137	47.887	568	1.7e-159	469
WP_077562004.1	B0E49_RS09765	90851	92527	NAD+ synthase	NZ_MUNS01000029.1	Polaromonas sp. C04 NODE_12_length_130524_cov_11.9303_ID_23	Polaromonas	Bacteria	Proteobacteria	Betaproteobacteria	Burkholderiales	Comamonadaceae	NZ_MUNS01000029.1	80467	100802	90634.5	91689	1054.5	25.341	659	8.18e-32	133	48.929	560	2.6e-170	496
WP_079365758.1	BC358_RS10385	276660	278351	NAD+ synthase	NZ_MCIC01000014.1	Hydrogenophaga sp. H7 H7_scaffold3	Hydrogenophaga	Bacteria	Proteobacteria	Betaproteobacteria	Burkholderiales	Comamonadaceae	NZ_MCIC01000014.1	268433	288768	278600	277506	1095	25.948	659	2.12e-34	141	47.711	568	2.33e-160	471
WP_087493502.1	AEP_RS00040	8532	10208	NAD+ synthase	NZ_CP015698.1	Curvibacter sp. AEP1-3 genome	Curvibacter	Bacteria	Proteobacteria	Betaproteobacteria	Burkholderiales	Comamonadaceae	NZ_CP015698.1	229	20564	10396.5	9370	1026.5	26.252	659	1.79e-30	129	47.059	561	1.29e-165	484
WP_094564747.1	hmeg3_RS16875	3739350	3740963	NAD+ synthase	NZ_CP022736.1	Herbaspirillum sp. meg3 chromosome	Herbaspirillum	Bacteria	Proteobacteria	Betaproteobacteria	Burkholderiales	Oxalobacteraceae	NZ_CP022736.1	3728905	3749240	3.73907e+06	3.74016e+06	1084	24.734	659	2.01e-29	125	44.526	548	9.7e-156	458
WP_096665317.1	B7G53_RS06475	60999	62687	NAD+ synthase	NZ_NBZW01000005.1	Polaromonas sp. AET17H-212 scaffold_4	Polaromonas	Bacteria	Proteobacteria	Betaproteobacteria	Burkholderiales	Comamonadaceae	NZ_NBZW01000005.1	50636	70971	60803.5	61843	1039.5	25.948	659	1.1e-31	133	47.518	564	5.11e-162	475
WP_096695780.1	B7G52_RS01785	56802	58490	NAD+ synthase	NZ_NBZV01000002.1	Polaromonas sp. AER18D-145 scaffold_1	Polaromonas	Bacteria	Proteobacteria	Betaproteobacteria	Burkholderiales	Comamonadaceae	NZ_NBZV01000002.1	46309	66644	56476.5	57646	1169.5	25.948	659	2.49e-29	125	47.695	564	6.56e-162	475
WP_099759971.1	C8C92_RS10225	2274620	2276236	NAD+ synthase	NZ_QENT01000001.1	Janthinobacterium sp. 78 Ga0213535_11	Janthinobacterium	Bacteria	Proteobacteria	Betaproteobacteria	Burkholderiales	Oxalobacteraceae	NZ_QENT01000001.1	2266410	2286742	2276576	2275428	1148	25.19	659	4.81e-28	121	46.266	549	7.91e-158	463
WP_106444853.1	C6571_RS00215	41411	43066	NAD+ synthase	NZ_CP027669.1	Simplicispira sp. SC1-8 chromosome	Simplicispira	Bacteria	Proteobacteria	Betaproteobacteria	Burkholderiales	Comamonadaceae	NZ_CP027669.1	31046	51381	41213.5	42238.5	1025	27.011	659	1.08e-36	147	49.729	553	3.41e-167	488
WP_106760179.1	C7C56_RS25635	55492	57111	NAD+ synthase	NZ_PXWF02000321.1	Massilia glaciei strain B448-2 contig321	Massilia	Bacteria	Proteobacteria	Betaproteobacteria	Burkholderiales	Oxalobacteraceae	NZ_PXWF02000321.1	47148	67483	57315.5	56301.5	1014	24.431	659	4.04e-26	115	47.091	550	1.95e-156	460
WP_108620722.1	DBV39_RS05780	1297219	1298880	NAD+ synthase	NZ_CP028901.1	Bordetella sp. HZ20 chromosome	Bordetella	Bacteria	Proteobacteria	Betaproteobacteria	Burkholderiales	Alcaligenaceae	NZ_CP028901.1	1286832	1307167	1.297e+06	1.29805e+06	1050	25.797	659	9.52e-33	136	46.739	552	1.31e-160	471
WP_127806104.1	DD542_RS14215	2952061	2953752	NAD+ synthase	NZ_CP029344.1	Hydrogenophaga sp. NH-16 chromosome	Hydrogenophaga	Bacteria	Proteobacteria	Betaproteobacteria	Burkholderiales	Comamonadaceae	NZ_CP029344.1	2941644	2961979	2.95181e+06	2.95291e+06	1095	25.341	659	5.65e-33	137	48.415	568	8.53e-164	479
WP_128902230.1	EKL02_RS11765	2625462	2627081	NAD+ synthase	NZ_CP035311.1	Janthinobacterium sp. 17J80-10 chromosome	Janthinobacterium	Bacteria	Proteobacteria	Betaproteobacteria	Burkholderiales	Oxalobacteraceae	NZ_CP035311.1	2615064	2635399	2.62523e+06	2.62627e+06	1040	25.493	659	7.03e-30	127	48.446	547	8.84e-161	471
WP_016833512.1	HLUSI_RS0108195	11020	12633	NAD+ synthase	NZ_AJHH01000251.1	Herbaspirillum lusitanum P6-12 Scaffold16.Contig15	Herbaspirillum	Bacteria	Proteobacteria	Betaproteobacteria	Burkholderiales	Oxalobacteraceae	NZ_AJHH01000251.1	2731	23066	12898.5	11826.5	1072	25.228	658	3.54e-31	131	45.803	548	7.58e-163	476
WP_034292132.1	RV1423_RS00990	206991	208604	NAD+ synthase	NZ_CBXX010000001.1	Herbaspirillum sp. RV1423	Herbaspirillum	Bacteria	Proteobacteria	Betaproteobacteria	Burkholderiales	Oxalobacteraceae	NZ_CBXX010000001.1	196559	216894	206726	207798	1071	25.076	658	4.28e-30	127	47.263	548	5.91e-160	469
WP_053196817.1	F506_RS09195	2044663	2046276	NAD+ synthase	NZ_CP011409.1	Herbaspirillum hiltneri N3	Herbaspirillum	Bacteria	Proteobacteria	Betaproteobacteria	Burkholderiales	Oxalobacteraceae	NZ_CP011409.1	2036374	2056709	2.04654e+06	2.04547e+06	1072	25.228	658	3.82e-31	131	46.168	548	8.17e-165	481
WP_055360497.1	L103DPR2_RS07740	1589940	1591613	NAD+ synthase	NZ_CP011834.1	Limnohabitans sp. 103DPR2	Limnohabitans	Bacteria	Proteobacteria	Betaproteobacteria	Burkholderiales	Comamonadaceae	NZ_CP011834.1	1581636	1601971	1.5918e+06	1.59078e+06	1027	25.532	658	8.31e-29	124	46.942	556	5.46e-164	480
WP_091936318.1	BLR25_RS07955	118130	119737	NAD+ synthase	NZ_FNCY01000005.1	Propionivibrio dicarboxylicus strain DSM 5885	Propionivibrio	Bacteria	Proteobacteria	Betaproteobacteria	Rhodocyclales	Rhodocyclaceae	NZ_FNCY01000005.1	109791	130126	119958	118934	1025	26.596	658	2.07e-34	140	49.541	545	4.81e-169	492
WP_108358896.1	B9Z36_RS04940	296590	298284	NAD+ synthase	NZ_NESO01000002.1	Limnohabitans sp. Rim8 LimA-Rim8-C2	Limnohabitans	Bacteria	Proteobacteria	Betaproteobacteria	Burkholderiales	Comamonadaceae	NZ_NESO01000002.1	286219	306554	296386	297437	1050.5	24.62	658	3.42e-28	122	47.695	564	1.76e-161	474
WP_108401394.1	B9Z44_RS00460	112982	114676	NAD+ synthase	NZ_NESP01000001.1	Limnohabitans curvus strain MWH-C5 LimA-MWH-C5-C1	Limnohabitans	Bacteria	Proteobacteria	Betaproteobacteria	Burkholderiales	Comamonadaceae	NZ_NESP01000001.1	102611	122946	112778	113829	1050.5	24.62	658	3.18e-28	122	47.695	564	1.31e-161	474
WP_116433563.1	DZB54_RS06595	1424787	1426400	NAD+ synthase	NZ_QUQN01000001.1	Herbaspirillum sp. 3R-3a1 NODE_1_length_1780907_cov_65.297092	Herbaspirillum	Bacteria	Proteobacteria	Betaproteobacteria	Burkholderiales	Oxalobacteraceae	NZ_QUQN01000001.1	1414354	1434689	1.42452e+06	1.42559e+06	1072	24.924	658	1e-29	127	45.985	548	8.81e-165	481
WP_130430783.1	EV670_RS05565	1188626	1190311	NAD+ synthase	NZ_SHKP01000004.1	Rivibacter subsaxonicus strain DSM 19570 Ga0310521_101	Rivibacter	Bacteria	Proteobacteria	Betaproteobacteria	Burkholderiales		NZ_SHKP01000004.1	1180351	1200668	1.19051e+06	1.18947e+06	1041	28.571	658	2.22e-35	144	49.198	561	1.85e-158	466
WP_002926492.1	B447_RS03695	60631	62259	NAD+ synthase	NZ_AMXB01000005.1	Thauera sp. 27 Cont5	Thauera	Bacteria	Proteobacteria	Betaproteobacteria	Rhodocyclales	Zoogloeaceae	NZ_AMXB01000005.1	50278	70613	60445.5	61445	999.5	25.875	657	2.23e-32	134	51.188	547	1.16e-180	522
WP_010461106.1	ARADN35_RS0108635	647998	649656	NAD+ synthase	NZ_AFBG01000018.1	Acidovorax radicis N35 contig00018	Acidovorax	Bacteria	Proteobacteria	Betaproteobacteria	Burkholderiales	Comamonadaceae	NZ_AFBG01000018.1	639712	660029	649870	648827	1043.5	25.723	657	2.93e-28	122	49.91	555	2.39e-164	481
WP_057225142.1	ASE52_RS03025	655214	656872	NAD+ synthase	NZ_LMJH01000001.1	Acidovorax sp. Root275 contig_1	Acidovorax	Bacteria	Proteobacteria	Betaproteobacteria	Burkholderiales	Comamonadaceae	NZ_LMJH01000001.1	646928	667245	657086	656043	1043.5	25.875	657	8.58e-27	118	50	554	1.74e-165	483
WP_057272739.1	ASE39_RS23755	71271	72929	NAD+ synthase	NZ_LMJC01000033.1	Acidovorax sp. Root267 contig_8	Acidovorax	Bacteria	Proteobacteria	Betaproteobacteria	Burkholderiales	Comamonadaceae	NZ_LMJC01000033.1	62985	83302	73143.5	72100	1043.5	25.875	657	2.6e-27	119	49.458	554	1.84e-164	481
WP_099658674.1	CLU88_RS05655	1305300	1306958	NAD+ synthase	NZ_PEEV01000001.1	Acidovorax sp. 56 Ga0181128_11	Acidovorax	Bacteria	Proteobacteria	Betaproteobacteria	Burkholderiales	Comamonadaceae	NZ_PEEV01000001.1	1294894	1315229	1.30506e+06	1306129	1067.5	25.114	657	2.3e-25	113	50.361	554	7.12e-169	492
WP_099741379.1	CLU86_RS08995	2022406	2024064	NAD+ synthase	NZ_PEFJ01000001.1	Acidovorax sp. 62 Ga0181132_11	Acidovorax	Bacteria	Proteobacteria	Betaproteobacteria	Burkholderiales	Comamonadaceae	NZ_PEFJ01000001.1	2012000	2032335	2.02217e+06	2023235	1067.5	25.419	657	5.03e-26	115	50.54	556	1.34e-168	491
WP_102042527.1	B4966_RS12295	2546101	2547717	NAD+ synthase	NZ_CP020026.1	Rhodocyclaceae bacterium strain Thauera-like isolate Rhodocyclaceae chromosome		Bacteria	Proteobacteria	Betaproteobacteria	Rhodocyclales	Rhodocyclaceae	NZ_CP020026.1	2535711	2556046	2.54588e+06	2546909	1030.5	25.571	657	3.91e-32	134	51.724	551	0	525
WP_108254300.1	B9Z46_RS01615	350501	352174	NAD+ synthase	NZ_NESE01000001.1	Limnohabitans sp. Hippo4 LimB-Hippo4-C1	Limnohabitans	Bacteria	Proteobacteria	Betaproteobacteria	Burkholderiales	Comamonadaceae	NZ_NESE01000001.1	340143	360478	350310	351338	1027	25.723	657	1.05e-28	124	47.122	556	4.03e-165	483
WP_121730378.1	EAG14_RS08615	1906906	1908564	NAD+ synthase	NZ_CP033069.1	Acidovorax sp. 1608163 chromosome	Acidovorax	Bacteria	Proteobacteria	Betaproteobacteria	Burkholderiales	Comamonadaceae	NZ_CP033069.1	1898635	1918970	1.9088e+06	1907735	1067.5	25.266	657	6.57e-25	112	50.54	556	6.82e-169	492
WP_123675745.1	EDC60_RS08060	271847	273511	NAD+ synthase	NZ_RJVL01000003.1	Diaphorobacter nitroreducens strain DSM 15985 Ga0244670_103	Diaphorobacter	Bacteria	Proteobacteria	Betaproteobacteria	Burkholderiales	Comamonadaceae	NZ_RJVL01000003.1	263580	283897	273738	272679	1059.5	25.723	657	5.46e-30	127	51.083	554	1.32e-170	496
WP_066536217.1	CT3_RS08185	739065	740717	NAD+ synthase	NZ_BCNR01000004.1	Comamonas terrigena NBRC 13299	Comamonas	Bacteria	Proteobacteria	Betaproteobacteria	Burkholderiales	Comamonadaceae	NZ_BCNR01000004.1	728677	749012	738844	739891	1046.5	26.372	656	2.76e-22	104	47.368	551	2.36e-160	470
WP_100380047.1	B0G85_RS08565	102485	104104	NAD+ synthase	NZ_PGTX01000004.1	Polynucleobacter sp. UB-Domo-W1 Ga0139088_104	Polynucleobacter	Bacteria	Proteobacteria	Betaproteobacteria	Burkholderiales	Burkholderiaceae	NZ_PGTX01000004.1	92059	112394	102226	103294	1068	24.39	656	5.75e-26	115	46.984	547	1.13e-155	458
WP_126760439.1	CWI76_RS11180	53900	55555	NAD+ synthase	NZ_PIPZ01000005.1	Idiomarina marina strain PIM1 contig5	Idiomarina	Bacteria	Proteobacteria	Gammaproteobacteria	Alteromonadales	Idiomarinaceae	NZ_PIPZ01000005.1	45542	65877	55709.5	54727.5	982	24.39	656	2.75e-28	122	49.453	548	1.25e-167	489
WP_130203575.1	CWI82_RS11040	214806	216461	NAD+ synthase	NZ_PIQJ01000003.1	Idiomarina tainanensis strain PIN1 contig4	Idiomarina	Bacteria	Proteobacteria	Gammaproteobacteria	Alteromonadales	Idiomarinaceae	NZ_PIQJ01000003.1	206448	226783	216616	215634	982	25	656	2.51e-30	129	48.629	547	5.56e-166	484
WP_011809498.1	VEIS_RS08460	1936626	1938284	NAD+ synthase	NC_008786.1	Verminephrobacter eiseniae EF01-2	Verminephrobacter	Bacteria	Proteobacteria	Betaproteobacteria	Burkholderiales	Comamonadaceae	NC_008786.1	1928608	1948925	1.93877e+06	1937455	1311.5	25.649	655	5.84e-35	142	50.181	554	1.45e-170	496
WP_014236772.1	DSUI_RS08230	1773136	1774761	NAD+ synthase	NC_016616.1	Dechlorosoma suillum PS	Dechlorosoma	Bacteria	Proteobacteria	Betaproteobacteria	Rhodocyclales	Rhodocyclaceae	NC_016616.1	1764836	1785171	1.775e+06	1.77395e+06	1055	24.733	655	2.81e-32	134	48.909	550	3.7e-165	482
WP_042413362.1	CA2_RS05165	18333	19979	NAD+ synthase	NZ_BBJR01000031.1	Comamonas aquatica NBRC 14918	Comamonas	Bacteria	Proteobacteria	Betaproteobacteria	Burkholderiales	Comamonadaceae	NZ_BBJR01000031.1	7942	28277	18109.5	19156	1046.5	26.565	655	7.24e-32	133	50.365	548	1.42e-169	494
WP_055393928.1	AE621_RS02685	9454	11112	NAD+ synthase	NZ_LHUP01000072.1	Acidovorax sp. SD340 contig_7	Acidovorax	Bacteria	Proteobacteria	Betaproteobacteria	Burkholderiales	Comamonadaceae	NZ_LHUP01000072.1	1169	21486	11327.5	10283	1044.5	25.954	655	9.32e-29	124	50.181	554	7.69e-168	489
WP_056167989.1	ASF16_RS13820	495092	496750	NAD+ synthase	NZ_LMLZ01000020.1	Acidovorax sp. Leaf78 contig_3	Acidovorax	Bacteria	Proteobacteria	Betaproteobacteria	Burkholderiales	Comamonadaceae	NZ_LMLZ01000020.1	486806	507141	496974	495921	1052.5	25.496	655	4.29e-28	122	50	554	1.25e-167	489
WP_056421214.1	ASG27_RS15615	340291	341949	NAD+ synthase	NZ_LMPT01000019.1	Acidovorax sp. Leaf191 contig_4	Acidovorax	Bacteria	Proteobacteria	Betaproteobacteria	Burkholderiales	Comamonadaceae	NZ_LMPT01000019.1	329913	350227	340070	341120	1050	25.649	655	6.81e-30	127	50	554	6.84e-166	484
WP_063459584.1	A1D30_RS04525	219545	221203	NAD+ synthase	NZ_LUKZ01000003.1	Acidovorax sp. GW101-3H11 scaffold5_10	Acidovorax	Bacteria	Proteobacteria	Betaproteobacteria	Burkholderiales	Comamonadaceae	NZ_LUKZ01000003.1	211278	231595	221436	220374	1062.5	27.328	655	4.75e-36	145	50.722	554	6.35e-176	510
WP_094268908.1	CGK74_RS13150	60264	61892	NAD+ synthase	NZ_NOIH01000015.1	Thauera propionica strain KNDSS-Mac4 contig_15	Thauera	Bacteria	Proteobacteria	Betaproteobacteria	Rhodocyclales	Zoogloeaceae	NZ_NOIH01000015.1	49877	70212	60044.5	61078	1033.5	25.344	655	2.49e-30	128	50.457	547	1.72e-177	514
WP_096452403.1	CCZ27_RS10220	2344805	2346430	NAD+ synthase	NZ_CP023439.1	Thauera sp. K11 chromosome	Thauera	Bacteria	Proteobacteria	Betaproteobacteria	Rhodocyclales	Zoogloeaceae	NZ_CP023439.1	2334420	2354755	2.34459e+06	2.34562e+06	1030	24.885	655	4.33e-26	115	49.177	547	8.33e-168	489
WP_108509388.1	AOC32_RS07535	1430086	1431693	NAD+ synthase	NZ_CP023277.1	Polynucleobacter acidiphobus strain MWH-PoolGreenA3 chromosome	Polynucleobacter	Bacteria	Proteobacteria	Betaproteobacteria	Burkholderiales	Burkholderiaceae	NZ_CP023277.1	1421761	1442078	1.43192e+06	1.43089e+06	1030	25.038	655	6.5e-36	145	48.08	547	1.49e-168	491
WP_110959005.1	DNK89_RS04190	940421	942079	NAD+ synthase	NZ_QKVP01000001.1	Acidovorax sp. ST3 ST3_scaffold1	Acidovorax	Bacteria	Proteobacteria	Betaproteobacteria	Burkholderiales	Comamonadaceae	NZ_QKVP01000001.1	930049	950366	940208	941250	1042.5	25.954	655	6.9e-34	139	50.361	554	2.72e-172	501
WP_117177034.1	DIC66_RS10940	222097	223773	NAD+ synthase	NZ_QFZK01000005.1	Rhodoferax sp. IMCC26218 NODE_5_length_301334_cov_81.5782_ID_2426	Rhodoferax	Bacteria	Proteobacteria	Betaproteobacteria	Burkholderiales	Comamonadaceae	NZ_QFZK01000005.1	213790	234125	223958	222935	1022.5	25.344	655	1.56e-30	129	49.286	560	2.29e-172	501
WP_121422683.1	C8C94_RS03955	831468	833126	NAD+ synthase	NZ_RBJA01000001.1	Acidovorax sp. 94 Ga0213539_11	Acidovorax	Bacteria	Proteobacteria	Betaproteobacteria	Burkholderiales	Comamonadaceae	NZ_RBJA01000001.1	823183	843500	833342	832297	1044.5	26.107	655	8.48e-30	127	50.181	554	4.52e-168	490
WP_121429696.1	CDA09_RS16790	3637085	3638710	NAD+ synthase	NZ_CP021731.1	Azoarcus sp. DN11 chromosome	Azoarcus	Bacteria	Proteobacteria	Betaproteobacteria	Rhodocyclales	Zoogloeaceae	NZ_CP021731.1	3626701	3647036	3.63687e+06	3.6379e+06	1029	26.87	655	5.45e-33	136	49.267	546	2.24e-167	488
WP_133592147.1	C7389_RS13230	167784	169412	NAD+ synthase	NZ_SNVV01000010.1	Azoarcus indigens strain DSM 12121 Ga0215687_110	Azoarcus	Bacteria	Proteobacteria	Betaproteobacteria	Rhodocyclales	Zoogloeaceae	NZ_SNVV01000010.1	159474	179809	169642	168598	1043.5	26.26	655	1.08e-29	126	51.636	550	4.55e-178	515
WP_004253045.1	C664_RS02910	160439	162067	NAD+ synthase	NZ_AMXC01000002.1	Thauera sp. 63 Cont2	Thauera	Bacteria	Proteobacteria	Betaproteobacteria	Rhodocyclales	Zoogloeaceae	NZ_AMXC01000002.1	152117	172452	162284	161253	1031.5	25.382	654	5.14e-31	130	51.005	547	9.95e-178	514
WP_012536132.1	AFE_RS02020	372022	373671	NAD+ synthase	NC_011761.1	Acidithiobacillus ferrooxidans ATCC 23270	Acidithiobacillus	Bacteria	Proteobacteria	Acidithiobacillia	Acidithiobacillales	Acidithiobacillaceae	NC_011761.1	363668	384003	373836	372846	989	26.3	654	9.03e-27	117	49.273	550	4.69e-156	459
WP_018991237.1	F464_RS0117995	114948	116573	NAD+ synthase	NZ_KB899501.1	Azoarcus toluclasticus ATCC 700605 strain MF63 F464DRAFT_scaffold00011.11	Azoarcus	Bacteria	Proteobacteria	Betaproteobacteria	Rhodocyclales	Zoogloeaceae	NZ_KB899501.1	106625	126960	116792	115760	1032	25.535	654	4.81e-34	139	50.183	546	6.11e-171	497
WP_021247971.1	M622_RS23280	91952	93580	NAD+ synthase	NZ_ATJV01000013.1	Thauera terpenica 58Eu Cont11	Thauera	Bacteria	Proteobacteria	Betaproteobacteria	Rhodocyclales	Zoogloeaceae	NZ_ATJV01000013.1	83632	103967	93799.5	92766	1033.5	25.841	654	1.47e-25	114	51.188	547	7.31e-173	502
WP_048708968.1	AC731_RS02180	460753	462381	NAD+ synthase	NZ_CP014646.1	Thauera humireducens strain SgZ-1	Thauera	Bacteria	Proteobacteria	Betaproteobacteria	Rhodocyclales	Zoogloeaceae	NZ_CP014646.1	452431	472766	462598	461567	1031.5	25.382	654	2.96e-31	131	51.188	547	2.67e-178	516
WP_050416696.1	AzCIB_RS15355	3458201	3459826	NAD+ synthase	NZ_CP011072.1	Azoarcus sp. CIB	Azoarcus	Bacteria	Proteobacteria	Betaproteobacteria	Rhodocyclales	Zoogloeaceae	NZ_CP011072.1	3447814	3468149	3.45798e+06	3.45901e+06	1032	25.229	654	1.58e-32	135	50.733	546	2.37e-172	501
WP_076601219.1	BW991_RS06200	250953	252578	NAD+ synthase	NZ_FTMD01000003.1	Azoarcus tolulyticus strain ATCC 51758	Azoarcus	Bacteria	Proteobacteria	Betaproteobacteria	Rhodocyclales	Zoogloeaceae	NZ_FTMD01000003.1	240573	260908	250740	251766	1025	25.688	654	8.91e-32	133	50.549	546	1.3e-171	499
WP_092743844.1	BLT03_RS11830	136789	138444	NAD+ synthase	NZ_FMZC01000006.1	Acidovorax valerianellae strain DSM 16619	Acidovorax	Bacteria	Proteobacteria	Betaproteobacteria	Burkholderiales	Comamonadaceae	NZ_FMZC01000006.1	126408	146725	136566	137616	1050	25.994	654	6.89e-37	148	51.356	553	1.48e-172	501
WP_013594587.1	ACAV_RS10680	2413530	2415182	NAD+ synthase	NC_015138.1	Acidovorax avenae subsp. avenae ATCC 19860	Acidovorax	Bacteria	Proteobacteria	Betaproteobacteria	Burkholderiales	Comamonadaceae	NC_015138.1	2405270	2425587	2.41543e+06	2414356	1072.5	26.953	653	3.66e-31	131	52.277	549	7.03e-180	520
WP_026431203.1	T336_RS0101240	293266	294918	NAD+ synthase	NZ_JMKU01000001.1	Acidovorax oryzae ATCC 19882 T336DRAFT_scaffold00001.1_C	Acidovorax	Bacteria	Proteobacteria	Betaproteobacteria	Burkholderiales	Comamonadaceae	NZ_JMKU01000001.1	282859	303176	293018	294092	1074.5	27.259	653	1.37e-31	132	51.73	549	6.43e-178	515
WP_100696951.1	CAP48_RS11800	39039	40700	NAD+ synthase	NZ_NEXS01000005.1	Advenella sp. S44 Contig_61	Advenella	Bacteria	Proteobacteria	Betaproteobacteria	Burkholderiales	Alcaligenaceae	NZ_NEXS01000005.1	28626	48961	38793.5	39869.5	1076	25.115	653	2.95e-26	116	44.621	567	1e-145	433
WP_092936754.1	BM070_RS01150	276773	278425	NAD+ synthase	NZ_FONX01000001.1	Acidovorax wautersii strain DSM 27981	Acidovorax	Bacteria	Proteobacteria	Betaproteobacteria	Burkholderiales	Comamonadaceae	NZ_FONX01000001.1	266364	286681	276522	277599	1076.5	27.147	652	3.86e-37	149	50.362	552	5.37e-167	487
WP_094161356.1	THIARS_RS13610	853971	855680	NAD+ synthase	NZ_LT592171.1	Thiomonas delicata strain DSM 16361	Thiomonas	Bacteria	Proteobacteria	Betaproteobacteria	Burkholderiales		NZ_LT592171.1	845744	866079	855912	854826	1086	26.728	651	2.17e-32	135	48.319	565	6.26e-156	460
WP_015831626.1	MMOL_RS03465	731994	733613	NAD+ synthase	NC_012968.1	Methylotenera mobilis JLW8	Methylotenera	Bacteria	Proteobacteria	Betaproteobacteria	Nitrosomonadales	Methylophilaceae	NC_012968.1	723734	744069	733902	732804	1098	23.846	650	4.92e-37	148	47.978	544	3.33e-169	493
WP_036299993.1	FG24_RS00825	170451	172070	NAD+ synthase	NZ_JQMG01000001.1	Methylotenera sp. L2L1 FG24DRAFT_unitig_0_quiver.1_C	Methylotenera	Bacteria	Proteobacteria	Betaproteobacteria	Nitrosomonadales	Methylophilaceae	NZ_JQMG01000001.1	159961	180296	170128	171260	1132	24.462	650	2.89e-39	155	48.619	543	3.35e-167	487
WP_088601759.1	CEY11_RS02375	195955	197574	NAD+ synthase	NZ_NJIH01000002.1	Candidimonas nitroreducens strain SC-089 Scaffold1_2	Candidimonas	Bacteria	Proteobacteria	Betaproteobacteria	Burkholderiales	Alcaligenaceae	NZ_NJIH01000002.1	185511	205846	195678	196764	1086	26.462	650	4.64e-31	130	49.455	550	2.71e-169	493
WP_091452713.1	BMX55_RS03435	754356	756002	NAD+ synthase	NZ_FOGD01000001.1	Giesbergeria anulus strain ATCC 35958	Giesbergeria	Bacteria	Proteobacteria	Betaproteobacteria	Burkholderiales	Comamonadaceae	NZ_FOGD01000001.1	743976	764311	754144	755179	1035.5	26.154	650	3.26e-27	119	50.545	550	1.49e-167	489
WP_126604873.1	AFERRID_RS08305	1602794	1604443	NAD+ synthase	NZ_AP018795.1	Acidithiobacillus ferridurans JCM 18981 DNA	Acidithiobacillus	Bacteria	Proteobacteria	Acidithiobacillia	Acidithiobacillales	Acidithiobacillaceae	NZ_AP018795.1	1594440	1614775	1.60461e+06	1.60362e+06	989	26.194	649	1.19e-27	120	49.727	549	7.61e-160	469
WP_126804220.1	CWE09_RS11705	309497	311116	NAD+ synthase	NZ_PIPL01000002.1	Aliidiomarina minuta strain MLST1 contig2	Aliidiomarina	Bacteria	Proteobacteria	Gammaproteobacteria	Alteromonadales	Idiomarinaceae	NZ_PIPL01000002.1	301150	321485	311318	310306	1011	25.116	649	1.08e-28	123	45.471	552	1.89e-158	465
WP_124947630.1	EJE87_RS14895	486195	487799	NAD+ synthase	NZ_BHVT01000073.1	Sulfurirhabdus autotrophica strain BiS0 BiS0_78	Sulfurirhabdus	Bacteria	Proteobacteria	Betaproteobacteria	Nitrosomonadales	Gallionellaceae	NZ_BHVT01000073.1	477835	498170	488002	486997	1005.5	24.846	648	1.94e-38	152	48.446	547	4.28e-167	487
WP_095847581.1	AWC35_RS18020	3886973	3888595	NAD+ synthase	NZ_CP014136.1	Gibbsiella quercinecans strain FRB97	Gibbsiella	Bacteria	Proteobacteria	Gammaproteobacteria	Enterobacterales	Enterobacteriaceae	NZ_CP014136.1	3878609	3898944	3.88878e+06	3887784	992.5	25.348	647	3.09e-31	131	49.728	551	2.49e-172	500
WP_034776980.1	IDSA_RS11070	65572	67218	NAD+ synthase	NZ_JPER01000008.1	Idiomarina salinarum strain ISL-52 contig8	Idiomarina	Bacteria	Proteobacteria	Gammaproteobacteria	Alteromonadales	Idiomarinaceae	NZ_JPER01000008.1	57215	77550	67382.5	66395	987.5	23.684	646	1.35e-26	117	46.337	546	1.51e-162	476
WP_018077523.1	B059_RS0106965	33852	35480	NAD+ synthase	NZ_AQWL01000004.1	Thiobacillus denitrificans DSM 12475 B059DRAFT_scaffold_3.4_C	Thiobacillus	Bacteria	Proteobacteria	Betaproteobacteria	Nitrosomonadales	Thiobacillaceae	NZ_AQWL01000004.1	23520	43855	33687.5	34666	978.5	24.341	645	5.32e-24	109	51.613	558	1.44e-172	501
WP_126464066.1	EL388_RS09210	1777421	1779028	NAD+ synthase	NZ_AP018721.1	Sulfuritortus calidifontis J1A DNA	Sulfuritortus	Bacteria	Proteobacteria	Betaproteobacteria	Nitrosomonadales	Thiobacillaceae	NZ_AP018721.1	1766880	1787215	1.77705e+06	1.77822e+06	1177	26.047	645	4.04e-29	125	51.175	553	6.54e-172	499
WP_071057931.1	BQ4443_RS02280	111703	113370	NAD+ synthase	NZ_LT628274.1	Pelistega sp. MC2	Pelistega	Bacteria	Proteobacteria	Betaproteobacteria	Burkholderiales	Alcaligenaceae	NZ_LT628274.1	103394	123729	113562	112536	1025	24.261	643	1.46e-30	129	47.143	560	2.24e-165	483
WP_088526967.1	CBI30_RS02695	18335	19954	NAD+ synthase	NZ_NGUO01000004.1	Polynucleobacter aenigmaticus strain MWH-K35W1 Ga0129263_104	Polynucleobacter	Bacteria	Proteobacteria	Betaproteobacteria	Burkholderiales	Burkholderiaceae	NZ_NGUO01000004.1	10006	30341	20173.5	19144.5	1029	25.897	641	9.6e-28	120	48.263	547	3.83e-162	474
WP_092593225.1	BLP64_RS07335	125218	126876	NAD+ synthase	NZ_FMXN01000007.1	Idiomarina indica strain CGMCC 1.10824	Idiomarina	Bacteria	Proteobacteria	Gammaproteobacteria	Alteromonadales	Idiomarinaceae	NZ_FMXN01000007.1	116863	137198	127030	126047	983.5	24.961	641	4.02e-22	103	47.166	547	4.69e-150	444
WP_093320826.1	BMW37_RS10700	19464	21263	NAD+ synthase	NZ_FOHV01000020.1	Thorsellia anophelis DSM 18579	Thorsellia	Bacteria	Proteobacteria	Gammaproteobacteria	Enterobacterales	Thorselliaceae	NZ_FOHV01000020.1	9113	29448	19280.5	20363.5	1083	22.222	639	1.58e-22	105	47.018	570	2.04e-170	498
WP_036941013.1	MC79_RS04760	987729	989351	NAD+ synthase	NZ_CP031508.1	Providencia stuartii strain FDAARGOS_87 chromosome	Providencia	Bacteria	Proteobacteria	Gammaproteobacteria	Enterobacterales	Morganellaceae	NZ_CP031508.1	977381	997716	987548	988540	991.5	23.824	638	1.56e-21	101	45.931	553	5.03e-163	477
WP_100265770.1	Ga0123462_RS07675	1585718	1587331	NAD+ synthase	NZ_CP018800.1	Mariprofundus ferrinatatus strain CP-8 chromosome	Mariprofundus	Bacteria	Proteobacteria	Zetaproteobacteria	Mariprofundales	Mariprofundaceae	NZ_CP018800.1	1575324	1595659	1.58549e+06	1.58652e+06	1033	24.295	638	3.23e-31	131	47.731	551	4.5e-159	466
WP_040881736.1	SPV1_RS07185	81270	82874	NAD+ synthase	NZ_DS022295.1	Mariprofundus ferrooxydans PV-1 scf_1099921033918	Mariprofundus	Bacteria	Proteobacteria	Zetaproteobacteria	Mariprofundales	Mariprofundaceae	NZ_DS022295.1	73126	93461	83293.5	82072	1221.5	24.686	636	1.96e-29	125	48.545	550	9.83e-162	473
WP_041484830.1	D521_RS02715	516280	517899	NAD+ synthase	NC_020417.1	Beta proteobacterium CB	Beta	Bacteria	Proteobacteria	Betaproteobacteria			NC_020417.1	505893	526228	516060	517090	1029	26.258	636	1.51e-28	123	48.27	549	1.79e-162	475
WP_105260364.1	C5F53_RS01940	400347	402023	NAD+ synthase	NZ_PTQY01000001.1	Rhodoferax sp. TS-BS-61-7 TS-BS-61-7-C1	Rhodoferax	Bacteria	Proteobacteria	Betaproteobacteria	Burkholderiales	Comamonadaceae	NZ_PTQY01000001.1	389969	410304	400136	401185	1048.5	27.516	636	3.1e-31	131	48.128	561	1.03e-169	494
WP_116004017.1	C8D01_RS07435	1640175	1641833	NAD+ synthase	NZ_QUMV01000001.1	Simplicispira sp. 110 Ga0213550_11	Simplicispira	Bacteria	Proteobacteria	Betaproteobacteria	Burkholderiales	Comamonadaceae	NZ_QUMV01000001.1	1629790	1650125	1.63996e+06	1641004	1046.5	26.224	633	2.47e-31	132	48.917	554	3.57e-163	478
WP_042424419.1	CGR01S_RS07285	385050	386708	NAD+ synthase	NZ_BBJX01000005.1	Comamonas granuli NBRC 101663	Comamonas	Bacteria	Proteobacteria	Betaproteobacteria	Burkholderiales	Comamonadaceae	NZ_BBJX01000005.1	376753	397088	386920	385879	1041.5	26.266	632	5.07e-29	124	50.722	554	2.29e-170	496
WP_046331115.1	CL55_RS03035	577740	579359	NAD+ synthase	NZ_CP007501.1	Polynucleobacter duraquae strain MWH-MoK4	Polynucleobacter	Bacteria	Proteobacteria	Betaproteobacteria	Burkholderiales	Burkholderiaceae	NZ_CP007501.1	567353	587688	577520	578550	1029	25.633	632	2.39e-25	113	47.541	549	2.76e-159	467
WP_026685478.1	G474_RS0101690	346911	348533	NAD+ synthase	NZ_AUCH01000001.1	Azovibrio restrictus DSM 23866 G474DRAFT_scaffold00001.1_C	Azovibrio	Bacteria	Proteobacteria	Betaproteobacteria	Rhodocyclales	Rhodocyclaceae	NZ_AUCH01000001.1	336557	356892	346724	347722	997.5	26.232	629	4.55e-28	122	52.095	549	1.22e-178	516
WP_027994928.1	Q390_RS0104085	45766	47433	NAD+ synthase	NZ_JHYS01000003.1	Simplicispira psychrophila DSM 11588 Q390DRAFT_scaffold00003.3_C	Simplicispira	Bacteria	Proteobacteria	Betaproteobacteria	Burkholderiales	Comamonadaceae	NZ_JHYS01000003.1	37494	57811	47652.5	46599.5	1053	25.997	627	3.27e-24	110	50.36	556	1.69e-164	481
WP_127681404.1	EOD73_RS04925	1063471	1065120	NAD+ synthase	NZ_SACM01000001.1	Inhella sp. CCP-18 NODE_1_length_1705764_cov_98	Inhella	Bacteria	Proteobacteria	Betaproteobacteria	Burkholderiales		NZ_SACM01000001.1	1053133	1073468	1.0633e+06	1.0643e+06	995	26.677	626	1.14e-27	120	49.288	562	6e-161	472
WP_040404841.1	ECTPHS_RS01970	84474	86108	NAD+ synthase	NZ_AGBG01000003.1	Ectothiorhodospira sp. PHS-1 contig003	Ectothiorhodospira	Bacteria	Proteobacteria	Gammaproteobacteria	Chromatiales	Ectothiorhodospiraceae	NZ_AGBG01000003.1	76157	96492	86324.5	85291	1033.5	25.201	623	1.86e-30	129	50	556	2.16e-171	498
WP_062484713.1	NITINOP_RS08175	1701930	1703702	NAD+ synthase	NZ_LN885086.1	Nitrospira sp. ENR4 genome assembly NiCh1	Nitrospira	Bacteria	Nitrospirae	Nitrospira	Nitrospirales	Nitrospiraceae	NZ_LN885086.1	1694007	1714342	1.70417e+06	1702816	1358.5	24.437	622	1.3e-17	89.7	44.781	594	2.57e-144	431
WP_090202664.1	BMX62_RS00915	23317	25008	NAD+ synthase	NZ_FOFO01000002.1	Ectothiorhodospira magna strain B7-7	Ectothiorhodospira	Bacteria	Proteobacteria	Gammaproteobacteria	Chromatiales	Ectothiorhodospiraceae	NZ_FOFO01000002.1	14995	35330	25162.5	24162.5	1000	26.527	622	2.55e-33	137	48.917	554	1.33e-165	484
WP_109041442.1	AZSI13_RS12350	521990	523621	NAD+ synthase	NZ_BFBP01000011.1	Azospira sp. I13	Azospira	Bacteria	Proteobacteria	Betaproteobacteria	Rhodocyclales	Rhodocyclaceae	NZ_BFBP01000011.1	511583	531918	521750	522806	1055	25.484	620	5.38e-30	127	48.352	546	1.37e-160	471
WP_132474222.1	EV686_RS05190	329066	330697	NAD+ synthase	NZ_SMBX01000002.1	Paracandidimonas soli strain DSM 100048 Ga0310543_102	Paracandidimonas	Bacteria	Proteobacteria	Betaproteobacteria	Burkholderiales	Alcaligenaceae	NZ_SMBX01000002.1	320728	341063	330896	329882	1014	26.656	619	1.71e-27	120	48.352	546	1.12e-147	437
WP_088524736.1	CBI31_RS01990	387688	389307	NAD+ synthase	NZ_NGUP01000001.1	Polynucleobacter campilacus strain MWH-Feld-100 2590880318	Polynucleobacter	Bacteria	Proteobacteria	Betaproteobacteria	Burkholderiales	Burkholderiaceae	NZ_NGUP01000001.1	379380	399697	389538	388498	1041	24.272	618	2.24e-24	110	48.27	549	5.7e-167	487
WP_124381923.1	PSUB009319_RS09265	285200	286837	NAD+ synthase	NZ_BHVX01000005.1	Ralstonia sp. SET104 sequence05	Ralstonia	Bacteria	Proteobacteria	Betaproteobacteria	Burkholderiales	Burkholderiaceae	NZ_BHVX01000005.1	277498	297818	287658	286018	1639.5	26.375	618	4.69e-28	122	48.561	556	4.77e-161	472
WP_100277112.1	Ga0123461_RS03785	750633	752237	NAD+ synthase	NZ_CP018799.1	Mariprofundus aestuarium strain CP-5 chromosome	Mariprofundus	Bacteria	Proteobacteria	Zetaproteobacteria	Mariprofundales	Mariprofundaceae	NZ_CP018799.1	742474	762809	752642	751435	1206.5	25.041	615	1.29e-33	138	48.909	550	2.58e-165	482
WP_091816304.1	BMW28_RS07825	22101	23819	NAD+ synthase	NZ_FOCW01000003.1	Brachymonas denitrificans DSM 15123	Brachymonas	Bacteria	Proteobacteria	Betaproteobacteria	Burkholderiales	Comamonadaceae	NZ_FOCW01000003.1	13894	34229	24061.5	22960	1101.5	25.407	614	6.49e-23	106	44.464	569	2.2e-145	433
WP_018232360.1	THITHI_RS0106970	1483617	1485257	NAD+ synthase	NZ_KB900536.1	Thioalkalivibrio thiocyanodenitrificans ARhD 1 scaffold1	Thioalkalivibrio	Bacteria	Proteobacteria	Gammaproteobacteria	Chromatiales	Ectothiorhodospiraceae	NZ_KB900536.1	1473065	1493400	1.48323e+06	1484437	1204.5	24.796	613	4.13e-27	119	48.108	555	2e-159	468
WP_067170213.1	ACY05_RS02295	525566	527212	NAD+ synthase	NZ_LFZK01000001.1	Sterolibacterium denitrificans strain DSM 13999 scaffold02	Sterolibacterium	Bacteria	Proteobacteria	Betaproteobacteria	Nitrosomonadales	Sterolibacteriaceae	NZ_LFZK01000001.1	517246	537581	527414	526389	1024.5	25.775	613	2.36e-25	113	52.364	550	3.09e-175	508
WP_012079007.1	MMA_RS05975	1300261	1301874	NAD+ synthase	NC_009659.1	Janthinobacterium sp. Marseille	Janthinobacterium	Bacteria	Proteobacteria	Betaproteobacteria	Burkholderiales	Oxalobacteraceae	NC_009659.1	1291957	1312292	1.30212e+06	1.30107e+06	1057	24.183	612	1.73e-23	107	47.166	547	9.11e-165	481
WP_089516468.1	AOC33_RS07705	426631	428259	NAD+ synthase	NZ_NJGG01000002.1	Polynucleobacter cosmopolitanus strain MWH-MoIso2 Ga0100207_12	Polynucleobacter	Bacteria	Proteobacteria	Betaproteobacteria	Burkholderiales	Burkholderiaceae	NZ_NJGG01000002.1	416240	436575	426408	427445	1037.5	26.023	611	3.73e-33	137	49.177	547	7.26e-166	484
WP_094099171.1	CBP34_RS12530	2671307	2672965	NAD+ synthase	NZ_CP021361.1	Acidovorax sp. NA3	Acidovorax	Bacteria	Proteobacteria	Betaproteobacteria	Burkholderiales	Comamonadaceae	NZ_CP021361.1	2660936	2681253	2.67109e+06	2672136	1041.5	25.859	611	3.03e-26	116	49.642	558	1.22e-165	484
WP_011697444.1	SFUM_RS02950	696177	697835	NAD+ synthase	NC_008554.1	Syntrophobacter fumaroxidans MPOB	Syntrophobacter	Bacteria	Proteobacteria	Deltaproteobacteria	Syntrophobacterales	Syntrophobacteraceae	NC_008554.1	687884	708219	698052	697006	1045.5	24.918	610	2.86e-24	110	44.326	564	9.01e-138	412
WP_011805025.1	AJS_RS08805	1827768	1829432	NAD+ synthase	NC_008782.1	Acidovorax sp. JS42	Acidovorax	Bacteria	Proteobacteria	Betaproteobacteria	Burkholderiales	Comamonadaceae	NC_008782.1	1819500	1839817	1.82966e+06	1828600	1058.5	26.393	610	7.05e-30	127	51.083	554	1.35e-170	496
WP_015913462.1	DTPSY_RS09850	2096489	2098153	NAD+ synthase	NC_011992.1	Acidovorax ebreus TPSY	Acidovorax	Bacteria	Proteobacteria	Betaproteobacteria	Burkholderiales	Comamonadaceae	NC_011992.1	2086103	2106420	2.09626e+06	2097321	1059.5	26.557	610	9.42e-31	130	50.903	554	1.28e-169	494
WP_047351340.1	OX89_RS15895	51272	52936	NAD+ synthase	NZ_JSYI01000130.1	Diaphorobacter sp. J5-51 NODE_87	Diaphorobacter	Bacteria	Proteobacteria	Betaproteobacteria	Burkholderiales	Comamonadaceae	NZ_JSYI01000130.1	40886	61203	51044.5	52104	1059.5	26.393	610	2.93e-30	128	51.083	554	1.64e-171	499
WP_088886583.1	BA022_RS03520	752663	754327	NAD+ synthase	NZ_CP016278.1	Diaphorobacter polyhydroxybutyrativorans strain SL-205 chromosome	Diaphorobacter	Bacteria	Proteobacteria	Betaproteobacteria	Burkholderiales	Comamonadaceae	NZ_CP016278.1	744396	764713	754554	753495	1059.5	26.23	610	1.5e-29	126	51.264	554	1.29e-170	496
WP_103737736.1	BV908_RS07650	160842	162506	NAD+ synthase	NZ_MTBE01000006.1	Diaphorobacter sp. LR2014-1 LR2014-1_scaffold6	Diaphorobacter	Bacteria	Proteobacteria	Betaproteobacteria	Burkholderiales	Comamonadaceae	NZ_MTBE01000006.1	150456	170773	160614	161674	1059.5	26.557	610	1.77e-30	129	51.083	554	1.91e-170	496
WP_126785321.1	CWI81_RS10870	376685	378328	NAD+ synthase	NZ_PIQF01000003.1	Idiomarina seosinensis strain CL-SP19 contig3	Idiomarina	Bacteria	Proteobacteria	Gammaproteobacteria	Alteromonadales	Idiomarinaceae	NZ_PIQF01000003.1	368343	388678	378510	377506	1004	24.098	610	8.06e-27	118	46.266	549	7.88e-155	456
WP_024814717.1	K226_RS0110215	2174446	2176104	NAD+ synthase	NZ_JAFU01000001.1	Acidovorax sp. JHL-3 K226DRAFT_scf7180000000013_quiver.1_C	Acidovorax	Bacteria	Proteobacteria	Betaproteobacteria	Burkholderiales	Comamonadaceae	NZ_JAFU01000001.1	2166155	2186490	2.17632e+06	2175275	1047.5	26.151	608	9.67e-25	111	50.361	554	6.62e-164	479
WP_093427896.1	BM272_RS06155	131753	133390	NAD+ synthase	NZ_FOMJ01000003.1	Thiohalospira halophila DSM 15071 strain HL3	Thiohalospira	Bacteria	Proteobacteria	Gammaproteobacteria	Chromatiales	Ectothiorhodospiraceae	NZ_FOMJ01000003.1	121415	141732	131574	132572	998	26.853	607	7.49e-21	99.8	51.273	550	1.96e-162	475
WP_028360460.1	B026_RS0106040	180386	182167	NAD+ synthase	NZ_AZXJ01000005.1	Burkholderia sp. JPY366 B026DRAFT_scaffold00004.4_C	Burkholderia	Bacteria	Proteobacteria	Betaproteobacteria	Burkholderiales	Burkholderiaceae	NZ_AZXJ01000005.1	172282	192617	182450	181276	1173	25.667	600	3.33e-24	110	48.393	591	3.02e-168	492
WP_106703829.1	C6570_RS14370	3152673	3154337	NAD+ synthase	NZ_CP027666.1	Ottowia oryzae strain KADR8-3 chromosome	Ottowia	Bacteria	Proteobacteria	Betaproteobacteria	Burkholderiales	Comamonadaceae	NZ_CP027666.1	3142252	3162587	3.15242e+06	3153505	1085.5	23.826	596	7.59e-30	127	49.101	556	1.65e-171	499
WP_056269542.1	ASD88_RS20230	274766	276439	NAD+ synthase	NZ_LMHE01000014.1	Pelomonas sp. Root662 contig_5	Pelomonas	Bacteria	Proteobacteria	Betaproteobacteria	Burkholderiales	Comamonadaceae	NZ_LMHE01000014.1	264420	284737	274578	275602	1024	26.723	595	3.92e-28	122	50.266	563	7.38e-168	489
WP_132571277.1	EV671_RS10570	32216	33880	NAD+ synthase	NZ_SMBU01000010.1	Pelomonas saccharophila strain DSM 654 Ga0310527_1010	Pelomonas	Bacteria	Proteobacteria	Betaproteobacteria	Burkholderiales	Comamonadaceae	NZ_SMBU01000010.1	21863	42180	32021.5	33048	1026.5	26.094	594	9.67e-28	120	50.794	567	2.7e-170	496
WP_056470172.1	ASC76_RS19355	1126297	1127970	NAD+ synthase	NZ_LMDS01000005.1	Rhizobacter sp. Root404 contig_3	Rhizobacter	Bacteria	Proteobacteria	Betaproteobacteria	Burkholderiales		NZ_LMDS01000005.1	1115928	1136263	1.1261e+06	1.12713e+06	1038	28.475	590	1.8e-34	141	51.15	565	1.19e-172	502
WP_058088728.1	ABG80_RS16395	38990	40693	NAD+ synthase	NZ_LFRI01000392.1	Aquabacterium parvum strain B6 contig000392	Aquabacterium	Bacteria	Proteobacteria	Betaproteobacteria	Burkholderiales		NZ_LFRI01000392.1	30750	51067	40908.5	39841.5	1067	29.082	588	3.55e-34	140	50.887	564	2.27e-165	484
WP_047588397.1	EX26_RS10690	266931	268604	NAD+ synthase	NZ_JUHA01000006.1	Methylibium sp. YR605 EX26DRAFT_scaffold00006.6_C	Methylibium	Bacteria	Proteobacteria	Betaproteobacteria	Burkholderiales		NZ_JUHA01000006.1	256581	276898	266740	267768	1028	27.986	586	3.89e-33	137	50.088	565	4.11e-168	490
WP_073463934.1	BUE42_RS07210	108045	109718	NAD+ synthase	NZ_FRCQ01000005.1	Rhizobacter sp. OV335	Rhizobacter	Bacteria	Proteobacteria	Betaproteobacteria	Burkholderiales		NZ_FRCQ01000005.1	99751	120068	109910	108882	1028	28.328	586	1.44e-35	144	49.735	565	5.94e-168	490
WP_047484634.1	EX17_RS04255	386647	388320	NAD+ synthase	NZ_JUGM01000007.1	Methylibium sp. CF059 EX17DRAFT_scaffold00004.4_C	Methylibium	Bacteria	Proteobacteria	Betaproteobacteria	Burkholderiales		NZ_JUGM01000007.1	378353	398670	388512	387484	1028	27.179	585	1.56e-33	138	50.088	565	1.27e-173	504
WP_018715465.1	C513_RS0107675	21568	23283	NAD+ synthase	NZ_KB894770.1	Brachymonas chironomi DSM 19884 C513DRAFT_scaffold00006.6	Brachymonas	Bacteria	Proteobacteria	Betaproteobacteria	Burkholderiales	Comamonadaceae	NZ_KB894770.1	13375	33710	23542.5	22425.5	1117	25.685	584	3.26e-23	107	45.07	568	2.33e-155	458
WP_041193788.1	CENROD_RS01565	404337	406016	NAD+ synthase	NC_022576.1	Candidatus Symbiobacter mobilis CR	Candidatus Symbiobacter	Bacteria	Proteobacteria	Betaproteobacteria	Burkholderiales	Comamonadaceae	NC_022576.1	393975	414292	404134	405176	1043	27.055	584	2.52e-32	135	48.221	562	3.49e-155	457
WP_062640344.1	AWB81_RS29850	13683	15362	NAD+ synthase	NZ_FCOG02000080.1	Caballeronia arationis isolate LMG 29324	Caballeronia	Bacteria	Proteobacteria	Betaproteobacteria	Burkholderiales	Burkholderiaceae	NZ_FCOG02000080.1	3272	23607	13439.5	14522.5	1083	25.342	584	6.68e-25	112	49.644	562	2.07e-168	491
WP_076785322.1	B0B08_RS03415	747201	748880	NAD+ synthase	NZ_FTPM01000001.1	Burkholderia sp. b13	Burkholderia	Bacteria	Proteobacteria	Betaproteobacteria	Burkholderiales	Burkholderiaceae	NZ_FTPM01000001.1	736727	757062	746894	748040	1146	25.514	584	3.6e-25	113	50.887	564	4.13e-179	518
WP_097190227.1	CRP15_RS20240	868625	870304	NAD+ synthase	NZ_OCSU01000002.1	Burkholderia sp. OK806	Burkholderia	Bacteria	Proteobacteria	Betaproteobacteria	Burkholderiales	Burkholderiaceae	NZ_OCSU01000002.1	860380	880715	870548	869464	1083	25.342	584	1.1e-24	111	49.644	562	1.92e-168	491
WP_004868714.1	ACAty_RS11380	2334175	2335821	NAD+ synthase	NZ_CP005986.1	Acidithiobacillus caldus ATCC 51756	Acidithiobacillus	Bacteria	Proteobacteria	Acidithiobacillia	Acidithiobacillales	Acidithiobacillaceae	NZ_CP005986.1	2323843	2344178	2.33401e+06	2334998	987.5	27.273	583	2.82e-26	116	51.188	547	1.51e-163	478
WP_124705216.1	EI185_RS11055	34888	36489	NAD+ synthase	NZ_BGOW01000019.1	Sulfuriferula multivorans strain TTN NODE_19	Sulfuriferula	Bacteria	Proteobacteria	Betaproteobacteria	Nitrosomonadales	Gallionellaceae	NZ_BGOW01000019.1	24530	44865	34697.5	35688.5	991	25.386	583	2.46e-28	122	51.188	547	4.17e-161	471
WP_126446066.1	EL335_RS08850	1765367	1766989	NAD+ synthase	NZ_AP018718.1	Sterolibacteriaceae bacterium J5B DNA		Bacteria	Proteobacteria	Betaproteobacteria	Nitrosomonadales	Sterolibacteriaceae	NZ_AP018718.1	1755028	1775363	1.7652e+06	1766178	982.5	26.758	583	6.38e-27	118	51.18	551	4.7e-166	484
WP_131448613.1	EZJ19_RS13935	22431	24035	NAD+ synthase	NZ_SJZB01000049.1	Thiobacillaceae bacterium LSR1 tig00000009		Bacteria	Proteobacteria	Betaproteobacteria	Nitrosomonadales	Thiobacillaceae	NZ_SJZB01000049.1	14052	34387	24219.5	23233	986.5	26.758	583	5.61e-27	118	50.912	548	1.44e-163	478
WP_134193896.1	BX592_RS20495	13456	15144	NAD+ synthase	NZ_SORE01000016.1	Paraburkholderia rhizosphaerae strain LMG 29544 Ga0139080_116	Paraburkholderia	Bacteria	Proteobacteria	Betaproteobacteria	Burkholderiales	Burkholderiaceae	NZ_SORE01000016.1	2964	23299	13131.5	14300	1168.5	25.043	583	3.31e-24	110	49.823	566	8.95e-172	500
WP_065340067.1	dqs_RS07270	1565672	1567288	NAD+ synthase	NZ_CP016210.1	Azoarcus olearius strain DQS4	Azoarcus	Bacteria	Proteobacteria	Betaproteobacteria	Rhodocyclales	Zoogloeaceae	NZ_CP016210.1	1557338	1577673	1.56751e+06	1566480	1025.5	26.804	582	3.42e-35	143	52.087	551	1.53e-179	519
WP_082433096.1	AN478_RS12860	237943	239637	NAD+ synthase	NZ_LJCP01000014.1	Thiohalorhabdus denitrificans strain HL 19 contig_4	Thiohalorhabdus	Bacteria	Proteobacteria	Gammaproteobacteria			NZ_LJCP01000014.1	227250	247585	237418	238790	1372.5	25.43	582	3.13e-31	131	49.186	553	2.68e-155	458
WP_085931125.1	AZO_RS06875	1480127	1481755	NAD+ synthase	NC_008702.1	Azoarcus sp. BH72	Azoarcus	Bacteria	Proteobacteria	Betaproteobacteria	Rhodocyclales	Zoogloeaceae	NC_008702.1	1471805	1492140	1.48197e+06	1480941	1031.5	26.804	582	2.63e-35	143	51.906	551	5.54e-180	520
WP_014429015.1	RGE_RS13715	2984674	2986332	NAD+ synthase	NC_017075.1	Rubrivivax gelatinosus IL144 DNA	Rubrivivax	Bacteria	Proteobacteria	Betaproteobacteria	Burkholderiales		NC_017075.1	2974299	2994634	2.98447e+06	2985503	1036.5	28.571	581	6.4e-34	139	49.735	567	9.48e-164	479
WP_047511817.1	EX18_RS27980	435322	436995	NAD+ synthase	NZ_KN549108.1	Methylibium sp. CF468 EX18DRAFT_scaffold00002.2	Methylibium	Bacteria	Proteobacteria	Betaproteobacteria	Burkholderiales		NZ_KN549108.1	427028	447345	437186	436158	1028	28.744	581	7.97e-34	139	50.442	565	1.28e-170	497
WP_056808466.1	ASE08_RS11570	158532	160208	NAD+ synthase	NZ_LMHL01000012.1	Rhizobacter sp. Root16D2 contig_2	Rhizobacter	Bacteria	Proteobacteria	Betaproteobacteria	Burkholderiales		NZ_LMHL01000012.1	150241	170558	160400	159370	1029.5	28.399	581	1.44e-35	144	49.558	565	6.13e-169	493
WP_067108346.1	A7976_RS05545	265757	267364	NAD+ synthase	NZ_LXTQ01000011.1	Methylobacillus sp. MM3 Methylobacillus1348_2	Methylobacillus	Bacteria	Proteobacteria	Betaproteobacteria	Nitrosomonadales	Methylophilaceae	NZ_LXTQ01000011.1	257380	277715	267548	266560	987	26.678	581	5.18e-37	148	48.812	547	3.14e-161	472
WP_085754122.1	A4W93_RS10770	2421354	2423027	NAD+ synthase	NZ_CP015118.1	Rhizobacter gummiphilus strain NS21	Rhizobacter	Bacteria	Proteobacteria	Betaproteobacteria	Burkholderiales		NZ_CP015118.1	2413070	2433387	2.42323e+06	2.42219e+06	1038	27.194	581	1.47e-33	138	49.378	563	7.45e-169	492
WP_105307790.1	C5610_RS10080	2130678	2132321	NAD+ synthase	NZ_CP027188.1	Idiomarina sp. OT37-5b chromosome	Idiomarina	Bacteria	Proteobacteria	Gammaproteobacteria	Alteromonadales	Idiomarinaceae	NZ_CP027188.1	2120328	2140663	2.1305e+06	2.1315e+06	1004	24.785	581	7.65e-28	121	45.931	553	4.35e-156	459
WP_126820278.1	CWE23_RS11030	342105	343748	NAD+ synthase	NZ_PIPS01000003.1	Idiomarina aquatica strain SN-14 contig3	Idiomarina	Bacteria	Proteobacteria	Gammaproteobacteria	Alteromonadales	Idiomarinaceae	NZ_PIPS01000003.1	333763	354098	343930	342926	1004	24.957	581	4.28e-28	122	45.931	553	1.01e-155	458
WP_130424282.1	EV564_RS11095	136636	138333	NAD+ synthase	NZ_SGWS01000004.1	Variovorax sp. BK460 Ga0307688_104	Variovorax	Bacteria	Proteobacteria	Betaproteobacteria	Burkholderiales	Comamonadaceae	NZ_SGWS01000004.1	128330	148665	138498	137484	1013	26.678	581	1.7e-33	138	49.554	561	5.98e-173	503
WP_043286396.1	BURJ1DRAFT_RS14580	3344997	3346697	NAD+ synthase	NZ_CM001438.1	Burkholderiales bacterium JOSHI_001 chromosome		Bacteria	Proteobacteria	Betaproteobacteria	Burkholderiales		NZ_CM001438.1	3334643	3354960	3.3448e+06	3345847	1045.5	27.931	580	3.73e-27	119	50.887	564	5.07e-167	488
WP_055450489.1	ASC45_RS07855	72814	74496	NAD+ synthase	NZ_LIPV01000005.1	Thiomonas bhubaneswarensis strain DSM 18181 DSM_18181_05	Thiomonas	Bacteria	Proteobacteria	Betaproteobacteria	Burkholderiales		NZ_LIPV01000005.1	62426	82749	72587.5	73655	1067.5	28.621	580	1.39e-30	129	50.447	559	2.02e-170	496
WP_116475053.1	DCS96_RS14115	21253	22878	NAD+ synthase	NZ_QCZE01000003.1	Zobellella maritima strain 102-Py4 scaffold_3	Zobellella	Bacteria	Proteobacteria	Gammaproteobacteria	Aeromonadales	Aeromonadaceae	NZ_QCZE01000003.1	10908	31243	21075.5	22065.5	990	27.586	580	1.8e-29	126	49.908	541	9.34e-162	474
WP_093054407.1	CRP32_RS19950	4264821	4266518	NAD+ synthase	NZ_OCMW01000001.1	Variovorax sp. YR752	Variovorax	Bacteria	Proteobacteria	Betaproteobacteria	Burkholderiales	Comamonadaceae	NZ_OCMW01000001.1	4254489	4274824	4.26466e+06	4.26567e+06	1013	26.252	579	8.65e-33	136	49.733	561	7.09e-175	508
WP_093174064.1	BLW48_RS08765	674633	676330	NAD+ synthase	NZ_FNPM01000002.1	Variovorax sp. YR266	Variovorax	Bacteria	Proteobacteria	Betaproteobacteria	Burkholderiales	Comamonadaceae	NZ_FNPM01000002.1	664301	684636	674468	675482	1013	26.252	579	1.14e-32	135	49.911	561	5.34e-175	508
WP_093195503.1	BMY35_RS03090	672277	673974	NAD+ synthase	NZ_FOBJ01000001.1	Variovorax sp. YR750	Variovorax	Bacteria	Proteobacteria	Betaproteobacteria	Burkholderiales	Comamonadaceae	NZ_FOBJ01000001.1	661945	682280	672112	673126	1013	27.116	579	6.97e-35	142	49.554	561	1.18e-174	507
WP_093395732.1	BM091_RS10785	50303	51967	NAD+ synthase	NZ_FOUU01000008.1	Thermodesulforhabdus norvegica strain DSM 9990	Thermodesulforhabdus	Bacteria	Proteobacteria	Deltaproteobacteria	Syntrophobacterales	Syntrophobacteraceae	NZ_FOUU01000008.1	41964	62299	52131.5	51135	996.5	23.834	579	5.63e-18	90.9	41.563	563	1.13e-131	397
WP_126468848.1	EJP69_RS04585	989414	991111	NAD+ synthase	NZ_RXOE01000001.1	Variovorax gossypii strain DSM 100435	Variovorax	Bacteria	Proteobacteria	Betaproteobacteria	Burkholderiales	Comamonadaceae	NZ_RXOE01000001.1	979082	999417	989250	990262	1013	26.77	579	3.23e-34	140	49.554	561	2.27e-174	506
WP_128196008.1	ENE75_RS04500	960044	961711	NAD+ synthase	NZ_SACT01000001.1	Rubrivivax sp. ICH-3 NODE_1_length_1339087_cov_67	Rubrivivax	Bacteria	Proteobacteria	Betaproteobacteria	Burkholderiales		NZ_SACT01000001.1	951745	972080	961912	960878	1035	28.497	579	2.21e-29	125	49.472	568	3.36e-157	462
WP_050666512.1	BN1133_RS10655	22159	23781	NAD+ synthase	NZ_CDDB01000052.1	Aeromonas schubertii strain CECT 4240	Aeromonas	Bacteria	Proteobacteria	Gammaproteobacteria	Aeromonadales	Aeromonadaceae	NZ_CDDB01000052.1	13791	34126	23958.5	22970	988.5	27.036	577	8.22e-27	118	51.361	551	3.35e-175	508
WP_028874948.1	H607_RS0107635	76312	77949	NAD+ synthase	NZ_AUDR01000018.1	Tepidiphilus margaritifer DSM 15129 H607DRAFT_scaffold00007.7_C	Tepidiphilus	Bacteria	Proteobacteria	Hydrogenophilalia	Hydrogenophilales	Hydrogenophilaceae	NZ_AUDR01000018.1	65980	86315	76147.5	77130.5	983	26.783	575	2.95e-28	122	53.309	544	1.37e-180	522
WP_056518064.1	ASC92_RS17140	103540	105237	NAD+ synthase	NZ_LMDW01000016.1	Variovorax sp. Root411 contig_4	Variovorax	Bacteria	Proteobacteria	Betaproteobacteria	Burkholderiales	Comamonadaceae	NZ_LMDW01000016.1	95234	115569	105402	104388	1013	26.609	575	1.26e-33	139	49.376	561	5.55e-173	503
WP_028604570.1	G518_RS0123220	19193	20857	NAD+ synthase	NZ_AUGX01000045.1	Ottowia thiooxydans DSM 14619 G518DRAFT_scaffold00037.37_C	Ottowia	Bacteria	Proteobacteria	Betaproteobacteria	Burkholderiales	Comamonadaceae	NZ_AUGX01000045.1	8799	29134	18966.5	20025	1058.5	24.39	574	3.24e-30	128	47.207	555	7.97e-166	484
WP_084260533.1	Q394_RS0117920	57908	59620	NAD+ synthase	NZ_KK211258.1	Thiothrix lacustris DSM 21227 Q394DRAFT_scaffold00008.8	Thiothrix	Bacteria	Proteobacteria	Gammaproteobacteria	Thiotrichales	Thiotrichaceae	NZ_KK211258.1	49617	69952	59784.5	58764	1020.5	24.739	574	5.02e-27	119	46.703	546	3.21e-154	455
WP_132737475.1	C8K39_RS17150	109748	111436	NAD+ synthase	NZ_SLVE01000008.1	Variovorax sp. BT01 Ga0189766_108	Variovorax	Bacteria	Proteobacteria	Betaproteobacteria	Burkholderiales	Comamonadaceae	NZ_SLVE01000008.1	99416	119751	109584	110592	1008.5	26.481	574	1.94e-31	132	48.658	559	2.75e-169	493
WP_011801108.1	PNAP_RS08540	1814007	1815704	NAD+ synthase	NC_008781.1	Polaromonas naphthalenivorans CJ2	Polaromonas	Bacteria	Proteobacteria	Betaproteobacteria	Burkholderiales	Comamonadaceae	NC_008781.1	1805796	1826131	1.81596e+06	1.81486e+06	1108	27.574	573	5.98e-32	134	47.627	569	5.59e-166	485
WP_105533794.1	S2091_RS20295	60749	62359	NAD+ synthase	NZ_PUGF01000026.1	Solimicrobium silvestre strain S20-91 Contig0026	Solimicrobium	Bacteria	Proteobacteria	Betaproteobacteria	Burkholderiales	Oxalobacteraceae	NZ_PUGF01000026.1	52409	72744	62576.5	61554	1022.5	27.051	573	1.04e-36	147	46.898	548	1.32e-164	481
WP_011815024.1	HHAL_RS11310	2452557	2454173	NAD+ synthase	NC_008789.1	Halorhodospira halophila SL1	Halorhodospira	Bacteria	Proteobacteria	Gammaproteobacteria	Chromatiales	Ectothiorhodospiraceae	NC_008789.1	2442139	2462474	2.45231e+06	2453365	1058.5	27.098	572	1.96e-21	101	50.73	548	3.39e-152	449
WP_036811550.1	BN1057_RS20960	4284180	4285868	NAD+ synthase	NZ_CCJP01000005.1	Polaromonas sp. CG9_12	Polaromonas	Bacteria	Proteobacteria	Betaproteobacteria	Burkholderiales	Comamonadaceae	NZ_CCJP01000005.1	4275954	4296289	4.28612e+06	4285024	1097.5	27.972	572	5.18e-34	140	47.35	566	3.42e-164	481
WP_126777567.1	CWE11_RS10425	41226	42845	NAD+ synthase	NZ_PIPM01000014.1	Aliidiomarina sanyensis strain GYP-17 contig14	Aliidiomarina	Bacteria	Proteobacteria	Gammaproteobacteria	Alteromonadales	Idiomarinaceae	NZ_PIPM01000014.1	32859	53194	43026.5	42035.5	991	25.35	572	3.34e-26	116	49.183	551	3.25e-170	495
WP_035598978.1	ETATCC_RS10055	11531	13153	NAD+ synthase	NZ_AFJG01000093.1	Edwardsiella tarda ATCC 15947 = NBRC 105688 strain ATCC 15947 NODE_103	Edwardsiella	Bacteria	Proteobacteria	Gammaproteobacteria	Enterobacterales	Hafniaceae	NZ_AFJG01000093.1	3167	23502	13334.5	12342	992.5	25.219	571	1.12e-25	114	49.728	551	2.94e-167	488
WP_038369441.1	Q335_RS0106170	612132	613784	NAD+ synthase	NZ_KK211205.1	Brackiella oedipodis DSM 13743 Q335DRAFT_scaffold00001.1	Brackiella	Bacteria	Proteobacteria	Betaproteobacteria	Burkholderiales	Alcaligenaceae	NZ_KK211205.1	603794	624129	613962	612958	1003.5	26.795	571	1.48e-32	135	41.187	556	2.27e-135	406
WP_041675431.1	RTA_RS11795	2444552	2446216	NAD+ synthase	NC_015677.1	Ramlibacter tataouinensis TTB310	Ramlibacter	Bacteria	Proteobacteria	Betaproteobacteria	Burkholderiales	Comamonadaceae	NC_015677.1	2434177	2454512	2.44434e+06	2445384	1039.5	28.021	571	4.34e-34	140	50.538	558	6.32e-169	492
WP_112992000.1	Hfont_RS08730	288585	290198	NAD+ synthase	NZ_PTLZ01000002.1	Herminiimonas fonticola strain S-94 Contig0002	Herminiimonas	Bacteria	Proteobacteria	Betaproteobacteria	Burkholderiales	Oxalobacteraceae	NZ_PTLZ01000002.1	280296	300631	290464	289392	1072	26.095	571	2.49e-24	110	46.435	547	3.15e-163	477
WP_123295910.1	EC845_RS04090	634650	636317	NAD+ synthase	NZ_RJVF01000008.1	Comamonas sp. BIGb0124 Ga0304810_101	Comamonas	Bacteria	Proteobacteria	Betaproteobacteria	Burkholderiales	Comamonadaceae	NZ_RJVF01000008.1	624209	644532	634370	635484	1113	27.671	571	5.12e-30	127	49.46	556	1.19e-168	492
WP_054126952.1	IP84_RS16010	58023	59642	NAD+ synthase	NZ_LJIA01000021.1	Beta proteobacterium AAP99 AAP99_Contigs_21		Bacteria	Proteobacteria	Betaproteobacteria			NZ_LJIA01000021.1	49672	70007	59839.5	58832.5	1007	25.789	570	1.95e-33	138	48.44	545	1.65e-168	491
WP_055423478.1	ASC37_RS05855	65471	67111	NAD+ synthase	NZ_LIPU01000005.1	Tepidiphilus thermophilus strain JCM 19170 JCM_19170_05	Tepidiphilus	Bacteria	Proteobacteria	Hydrogenophilalia	Hydrogenophilales	Hydrogenophilaceae	NZ_LIPU01000005.1	57108	77443	67275.5	66291	984.5	27.018	570	2.99e-30	128	53.565	547	0	529
WP_041513395.1	SQ11_RS06845	226971	228587	NAD+ synthase	NZ_JXQM01000008.1	Nitrosospira sp. NpAV contig_8	Nitrosospira	Bacteria	Proteobacteria	Betaproteobacteria	Nitrosomonadales	Nitrosomonadaceae	NZ_JXQM01000008.1	218903	239238	229070	227779	1291.5	26.362	569	2.38e-38	152	47.55	551	2.88e-164	480
WP_133597440.1	DFR43_RS07960	40990	42681	NAD+ synthase	NZ_SNYL01000008.1	Tepidicella xavieri strain DSM 19605 Ga0244535_108	Tepidicella	Bacteria	Proteobacteria	Betaproteobacteria	Burkholderiales		NZ_SNYL01000008.1	32768	53103	42935.5	41835.5	1100	27.768	569	2.94e-34	140	49.11	562	8.14e-161	472
WP_020184027.1	A3Q3_RS0112975	2668468	2670072	NAD+ synthase	NZ_ARWC01000001.1	Methylotenera sp. 1P/1 A3Q3DRAFT_chromosome1.1_C	Methylotenera	Bacteria	Proteobacteria	Betaproteobacteria	Nitrosomonadales	Methylophilaceae	NZ_ARWC01000001.1	2658064	2678399	2.66823e+06	2669270	1038.5	25.704	568	2.86e-32	134	46.337	546	8.48e-154	453
WP_025223905.1	METH11_RS06790	744733	746337	NAD+ synthase	NZ_JCKJ01000001.1	Methylophilaceae bacterium 11 Meth11DRAFT_Scaffold1.1_C		Bacteria	Proteobacteria	Betaproteobacteria	Nitrosomonadales	Methylophilaceae	NZ_JCKJ01000001.1	734329	754664	744496	745535	1038.5	25.528	568	1.75e-31	132	46.337	546	7.94e-154	453
WP_047532892.1	FG11_RS02290	457752	459356	NAD+ synthase	NZ_JUGE01000001.1	Methylotenera sp. N17 FG11DRAFT_unitig_0_quiver_dupTrim_6296.1_C	Methylotenera	Bacteria	Proteobacteria	Betaproteobacteria	Nitrosomonadales	Methylophilaceae	NZ_JUGE01000001.1	447348	467683	457516	458554	1038.5	25.704	568	5.23e-32	133	46.52	546	2.89e-154	454
WP_007192076.1	THIMADRAFT_RS05935	335208	336836	NAD+ synthase	NZ_AFWV01000003.1	Thiocapsa marina 5811 ctg473	Thiocapsa	Bacteria	Proteobacteria	Gammaproteobacteria	Chromatiales	Chromatiaceae	NZ_AFWV01000003.1	326992	347327	337160	336022	1137.5	27.337	567	1.95e-37	149	50.273	549	3.79e-171	498
WP_016954771.1	WSC_RS0104775	36068	37666	NAD+ synthase	NZ_JH767523.1	Catenovulum agarivorans YM01 Scaffold2	Catenovulum	Bacteria	Proteobacteria	Gammaproteobacteria	Alteromonadales	Alteromonadaceae	NZ_JH767523.1	27688	48023	37855.5	36867	988.5	25.22	567	7.87e-27	118	48.995	547	9.72e-169	491
WP_075322190.1	BLW97_RS02470	462328	463989	NAD+ synthase	NZ_MOAD01000001.1	Acidithiobacillus albertensis strain DSM 14366 Scaffold1	Acidithiobacillus	Bacteria	Proteobacteria	Acidithiobacillia	Acidithiobacillales	Acidithiobacillaceae	NZ_MOAD01000001.1	453976	474311	464144	463158	985	26.455	567	1.32e-28	123	49.18	549	1.52e-174	506
WP_077594491.1	B0B52_RS15230	358523	360211	NAD+ synthase	NZ_MUNO01000026.1	Polaromonas sp. A23 NODE_1_length_409742_cov_10.8711_ID_1	Polaromonas	Bacteria	Proteobacteria	Betaproteobacteria	Burkholderiales	Comamonadaceae	NZ_MUNO01000026.1	348037	368372	358204	359367	1162.5	26.984	567	2.1e-30	129	47.527	566	1.58e-162	476
WP_097065466.1	CRO05_RS01150	266038	267654	NAD+ synthase	NZ_OCMZ01000001.1	Nitrosovibrio sp. Nv4	Nitrosovibrio	Bacteria	Proteobacteria	Betaproteobacteria	Nitrosomonadales	Nitrosomonadaceae	NZ_OCMZ01000001.1	257764	278081	267922	266846	1076.5	25.044	567	1e-31	132	46	550	9.11e-158	463
WP_104356976.1	C1702_RS07050	169845	171542	NAD+ synthase	NZ_PSNY01000006.1	Schlegelella thermodepolymerans strain DSM 15344 scaffold6.1_size280786	Schlegelella	Bacteria	Proteobacteria	Betaproteobacteria	Burkholderiales	Comamonadaceae	NZ_PSNY01000006.1	159469	179804	169636	170694	1057	27.69	567	1.63e-32	135	51.515	561	1.58e-179	520
WP_130966843.1	EYS42_RS05470	383408	385123	NAD+ synthase	NZ_SIXI01000002.1	Aquabacterium sp. KMB7 NODE_2_length_835774_cov_96	Aquabacterium	Bacteria	Proteobacteria	Betaproteobacteria	Burkholderiales		NZ_SIXI01000002.1	373000	393335	383168	384266	1098	27.337	567	1.08e-31	133	48.94	566	3.31e-161	473
WP_004704018.1	YALDO0001_RS13810	56120	57742	NAD+ synthase	NZ_ACCB01000029.1	Yersinia aldovae ATCC 35236 contig00220	Yersinia	Bacteria	Proteobacteria	Gammaproteobacteria	Enterobacterales	Yersiniaceae	NZ_ACCB01000029.1	47757	68092	57924.5	56931	993.5	26.325	566	1.78e-30	129	48.094	551	5.95e-168	489
WP_004874638.1	YMOLL0001_RS11720	104519	106141	NAD+ synthase	NZ_AALD02000010.1	Yersinia mollaretii ATCC 43969 contig01616	Yersinia	Bacteria	Proteobacteria	Gammaproteobacteria	Enterobacterales	Yersiniaceae	NZ_AALD02000010.1	96157	116492	106324	105330	994.5	26.855	566	1.15e-29	126	48.639	551	1.77e-166	486
WP_005274290.1	YBERC0001_RS09620	50743	52365	NAD+ synthase	NZ_AALC02000019.1	Yersinia bercovieri ATCC 43970 contig00459	Yersinia	Bacteria	Proteobacteria	Gammaproteobacteria	Enterobacterales	Yersiniaceae	NZ_AALC02000019.1	42381	62716	52548.5	51554	994.5	26.678	566	9.25e-31	130	48.457	551	1.39e-166	486
WP_018607718.1	B145_RS0112300	175950	177569	NAD+ synthase	NZ_KB892846.1	Uliginosibacterium gangwonense DSM 18521 B145DRAFT_scaffold_2.3	Uliginosibacterium	Bacteria	Proteobacteria	Betaproteobacteria	Rhodocyclales	Zoogloeaceae	NZ_KB892846.1	165561	185896	175728	176760	1031	24.382	566	9.83e-23	105	50.73	548	7.46e-176	509
WP_019212197.1	BN68_RS16105	304278	305900	NAD+ synthase	NZ_HE997646.1	Yersinia massiliensis CCUG 53443	Yersinia	Bacteria	Proteobacteria	Gammaproteobacteria	Enterobacterales	Yersiniaceae	NZ_HE997646.1	293928	314263	304096	305089	993.5	26.678	566	1.48e-30	129	48.457	551	1.38e-166	486
WP_029133305.1	A3GO_RS0110185	63773	65386	NAD+ synthase	NZ_ATZE01000011.1	Sedimenticola selenatireducens DSM 17993 A3GODRAFT_scaffold_9.10_C	Sedimenticola	Bacteria	Proteobacteria	Gammaproteobacteria			NZ_ATZE01000011.1	53307	73642	63474.5	64579.5	1105	27.385	566	1.32e-33	138	49.818	548	1.14e-154	455
WP_041097370.1	SUTH_RS04330	877748	879370	NAD+ synthase	NZ_AP012547.1	Sulfuritalea hydrogenivorans sk43H DNA	Sulfuritalea	Bacteria	Proteobacteria	Betaproteobacteria	Nitrosomonadales	Sterolibacteriaceae	NZ_AP012547.1	869388	889723	879556	878559	996.5	25.795	566	2.94e-26	116	49.002	551	1.68e-160	470
WP_043753112.1	D779_RS09520	15583	17199	NAD+ synthase	NZ_AONC01000028.1	Imhoffiella purpurea strain AK35 contig28	Imhoffiella	Bacteria	Proteobacteria	Gammaproteobacteria	Chromatiales	Chromatiaceae	NZ_AONC01000028.1	5160	25495	15327.5	16391	1063.5	26.855	566	8.13e-30	127	53.028	545	8.19e-174	504
WP_046561289.1	TQ33_RS06235	1397641	1399257	NAD+ synthase	NZ_CP010975.1	Kangiella geojedonensis strain YCS-5	Kangiella	Bacteria	Proteobacteria	Gammaproteobacteria	Oceanospirillales	Kangiellaceae	NZ_CP010975.1	1387285	1407620	1.39745e+06	1398449	996.5	27.032	566	3.66e-36	145	46.435	547	4.12e-165	482
WP_048616991.1	ACZ76_RS03895	830141	831763	NAD+ synthase	NZ_CP011975.1	Yersinia aleksiciae strain 159	Yersinia	Bacteria	Proteobacteria	Gammaproteobacteria	Enterobacterales	Yersiniaceae	NZ_CP011975.1	819790	840125	829958	830952	994.5	26.678	566	3.34e-30	128	48.639	551	4.2e-168	489
WP_091645861.1	BMZ02_RS16440	31587	33221	NAD+ synthase	NZ_FOEG01000011.1	Aquisalimonas asiatica strain CGMCC 1.6291	Aquisalimonas	Bacteria	Proteobacteria	Gammaproteobacteria	Chromatiales	Ectothiorhodospiraceae	NZ_FOEG01000011.1	21227	41562	31394.5	32404	1009.5	25.795	566	6.41e-30	127	48.007	552	2.47e-169	493
WP_092754553.1	BLT66_RS00860	182955	184619	NAD+ synthase	NZ_FNJA01000001.1	Albidiferax sp. OV413	Albidiferax	Bacteria	Proteobacteria	Betaproteobacteria	Burkholderiales	Comamonadaceae	NZ_FNJA01000001.1	172601	192936	182768	183787	1018.5	26.678	566	3.85e-34	140	48.921	556	2.02e-168	491
WP_108080659.1	C3497_RS11805	2477115	2478731	NAD+ synthase	NZ_CP028425.1	Zoogloeaceae bacteirum Par-f-2 chromosome		Bacteria	Proteobacteria	Betaproteobacteria	Rhodocyclales	Zoogloeaceae	NZ_CP028425.1	2466725	2487060	2.47689e+06	2477923	1030.5	25.795	566	2.64e-31	131	51.543	551	4.68e-180	520
WP_116608550.1	C7516_RS23575	42617	44281	NAD+ synthase	NZ_QEOJ01000011.1	Rhodoferax sp. YR267 Ga0215812_111	Rhodoferax	Bacteria	Proteobacteria	Betaproteobacteria	Burkholderiales	Comamonadaceae	NZ_QEOJ01000011.1	32263	52598	42430.5	43449	1018.5	28.092	566	9.31e-34	139	49.281	556	1.32e-170	496
WP_004180830.1	EBAPG3_RS01140	265933	267549	NAD+ synthase	NZ_CP021106.3	Nitrosospira lacus strain APG3	Nitrosospira	Bacteria	Proteobacteria	Betaproteobacteria	Nitrosomonadales	Nitrosomonadaceae	NZ_CP021106.3	257674	278009	267842	266741	1100.5	26.549	565	1.32e-36	147	47.302	556	2.29e-165	483
WP_029512322.1	B593_RS0109465	1958770	1960371	NAD+ synthase	NZ_KB910519.1	Methylophilus sp. 1 B593DRAFT_scaffold1.1	Methylophilus	Bacteria	Proteobacteria	Betaproteobacteria	Nitrosomonadales	Methylophilaceae	NZ_KB910519.1	1948356	1968691	1.95852e+06	1.95957e+06	1047	25.487	565	2.17e-27	119	48.346	544	5.21e-166	484
WP_047514375.1	GQ52_RS01180	226687	228288	NAD+ synthase	NZ_JUHE01000001.1	Methylophilus sp. Q8 GQ52DRAFT_scf7180000000002_quiver_dupTrim_7654.1_C	Methylophilus	Bacteria	Proteobacteria	Betaproteobacteria	Nitrosomonadales	Methylophilaceae	NZ_JUHE01000001.1	218367	238702	228534	227488	1047	25.487	565	2.48e-27	119	48.346	544	3.37e-167	487
WP_048438618.1	AQ12_RS04280	122923	124596	NAD+ synthase	NZ_JANU01000006.1	Caenimonas sp. SL110 SL110.Contig6	Caenimonas	Bacteria	Proteobacteria	Betaproteobacteria	Burkholderiales	Comamonadaceae	NZ_JANU01000006.1	112547	132882	122714	123760	1045	27.257	565	4.24e-31	131	49.372	557	2.34e-167	488
WP_074630415.1	C8R23_RS04300	91296	92912	NAD+ synthase	NZ_QAAC01000003.1	Nitrosospira sp. Nsp6 Ga0181072_103	Nitrosospira	Bacteria	Proteobacteria	Betaproteobacteria	Nitrosomonadales	Nitrosomonadaceae	NZ_QAAC01000003.1	80764	101099	90931.5	92104	1172.5	25.31	565	8.81e-35	142	47.273	550	3.15e-163	477
WP_090370169.1	BLP45_RS04320	54989	56605	NAD+ synthase	NZ_FMVQ01000003.1	Nitrosospira sp. Nl5	Nitrosospira	Bacteria	Proteobacteria	Betaproteobacteria	Nitrosomonadales	Nitrosomonadaceae	NZ_FMVQ01000003.1	44534	64869	54701.5	55797	1095.5	24.956	565	5.71e-34	139	46.824	551	3.25e-162	474
WP_090906788.1	BLO43_RS09025	84251	85867	NAD+ synthase	NZ_FMVD01000006.1	Nitrosospira sp. Nsp13	Nitrosospira	Bacteria	Proteobacteria	Betaproteobacteria	Nitrosomonadales	Nitrosomonadaceae	NZ_FMVD01000006.1	73720	94055	83887.5	85059	1171.5	26.018	565	1.97e-35	144	47.091	550	2.51e-162	475
WP_018985879.1	F463_RS0104595	940830	942431	NAD+ synthase	NZ_KB905141.1	Methylophilus methylotrophus DSM 46235 = ATCC 53528 F463DRAFT_scaffold00001.1	Methylophilus	Bacteria	Proteobacteria	Betaproteobacteria	Nitrosomonadales	Methylophilaceae	NZ_KB905141.1	932499	952834	942666	941630	1036	24.823	564	2.53e-29	125	46.801	547	2.64e-162	474
WP_024929655.1	OH31_RS03545	391218	392819	NAD+ synthase	NZ_BAUS01000002.1	Methylophilus sp. OH31	Methylophilus	Bacteria	Proteobacteria	Betaproteobacteria	Nitrosomonadales	Methylophilaceae	NZ_BAUS01000002.1	380804	401139	390972	392018	1047	25.355	564	9.47e-28	120	48.624	545	9.99e-167	486
WP_038088856.1	THPRO_RS06870	22099	23718	NAD+ synthase	NZ_JQSG02000003.1	Acidihalobacter prosperus strain DSM 5130 contig_03	Acidihalobacter	Bacteria	Proteobacteria	Gammaproteobacteria	Chromatiales	Ectothiorhodospiraceae	NZ_JQSG02000003.1	11708	32043	21875.5	22908.5	1033	28.191	564	9.17e-35	142	51.619	556	3.08e-170	495
WP_046489198.1	BN1208_RS02025	364279	365862	NAD+ synthase	NZ_LN827929.1	Candidatus Methylopumilus planktonicus genome assembly Candidatus Methylopumilus planktonicus MMS-2-53	Candidatus Methylopumilus	Bacteria	Proteobacteria	Betaproteobacteria	Nitrosomonadales	Methylophilaceae	NZ_LN827929.1	353921	374256	364088	365070	982	23.759	564	3.62e-30	128	43.566	544	3.81e-151	446
WP_049638079.1	ACJ67_RS04655	969527	971128	NAD+ synthase	NZ_CP012020.1	Methylophilus sp. TWE2	Methylophilus	Bacteria	Proteobacteria	Betaproteobacteria	Nitrosomonadales	Methylophilaceae	NZ_CP012020.1	959124	979459	969292	970328	1036	25	564	1.5e-29	126	46.984	547	3.35e-163	477
WP_082117099.1	AAY24_RS09305	2046118	2047731	NAD+ synthase	NZ_CP011412.1	Sedimenticola thiotaurini strain SIP-G1 chromosome	Sedimenticola	Bacteria	Proteobacteria	Gammaproteobacteria			NZ_CP011412.1	2035650	2055985	2.04582e+06	2.04692e+06	1107	27.482	564	1.63e-34	141	49.725	545	1.6e-152	450
WP_092832309.1	BLR05_RS03290	119468	121120	NAD+ synthase	NZ_FNJL01000003.1	Acidovorax cattleyae strain DSM 17101	Acidovorax	Bacteria	Proteobacteria	Betaproteobacteria	Burkholderiales	Comamonadaceae	NZ_FNJL01000003.1	109064	129381	119222	120294	1071.5	27.66	564	1.68e-35	144	51.548	549	2.1e-180	521
WP_124552055.1	D4A38_RS02980	597411	599012	NAD+ synthase	NZ_CP033953.1	Methylomonas clara strain D22 chromosome	Methylomonas	Bacteria	Proteobacteria	Gammaproteobacteria	Methylococcales	Methylococcaceae	NZ_CP033953.1	589080	609415	599248	598212	1036	24.645	564	3.82e-29	125	46.984	547	1.73e-162	475
WP_020167921.1	D896_RS0111885	2471840	2473444	NAD+ synthase	NZ_ARWF01000001.1	Methylotenera sp. 73s D896DRAFT_scaffold00001.1_C	Methylotenera	Bacteria	Proteobacteria	Betaproteobacteria	Nitrosomonadales	Methylophilaceae	NZ_ARWF01000001.1	2461336	2481671	2.4715e+06	2472642	1138.5	24.156	563	7.03e-32	133	47.61	544	1e-158	466
WP_029148399.1	METH5_RS0110140	2111376	2112980	NAD+ synthase	NZ_KI911560.1	Methylophilus sp. 5 scaffold1	Methylophilus	Bacteria	Proteobacteria	Betaproteobacteria	Nitrosomonadales	Methylophilaceae	NZ_KI911560.1	2100950	2121285	2.11112e+06	2112178	1060.5	25.577	563	4.39e-27	119	46.886	546	2.88e-162	474
WP_031255229.1	F624_RS0115940	184772	186445	NAD+ synthase	NZ_KB906260.1	Curvibacter lanceolatus ATCC 14669 F624DRAFT_scaffold00008.8	Curvibacter	Bacteria	Proteobacteria	Betaproteobacteria	Burkholderiales	Comamonadaceae	NZ_KB906260.1	174375	194710	184542	185608	1066	26.465	563	3.66e-31	131	50.449	557	6.38e-171	498
WP_041296143.1	KKOR_RS05420	1145848	1147479	NAD+ synthase	NC_013166.1	Kangiella koreensis DSM 16069	Kangiella	Bacteria	Proteobacteria	Gammaproteobacteria	Oceanospirillales	Kangiellaceae	NC_013166.1	1137509	1157844	1.14768e+06	1.14666e+06	1013	26.11	563	1.16e-36	147	45.878	558	1.21e-162	476
WP_053419550.1	PA01_RS01755	150446	152074	NAD+ synthase	NZ_LARU01000002.1	Azoarcus sp. PA01 Seq2	Azoarcus	Bacteria	Proteobacteria	Betaproteobacteria	Rhodocyclales	Zoogloeaceae	NZ_LARU01000002.1	140056	160391	150224	151260	1036.5	26.998	563	2.33e-31	131	50.182	550	2.8e-174	506
WP_100144658.1	B9Z41_RS02555	529585	531246	NAD+ synthase	NZ_NESA01000001.1	Limnohabitans sp. JirII-31 LimA-JirII-31-C1	Limnohabitans	Bacteria	Proteobacteria	Betaproteobacteria	Burkholderiales	Comamonadaceae	NZ_NESA01000001.1	521282	541617	531450	530416	1034	26.643	563	4.65e-31	130	48.022	556	1.04e-161	474
WP_100410761.1	CLU85_RS13845	3022555	3024213	NAD+ synthase	NZ_PGEP01000001.1	Acidovorax sp. 69 Ga0181135_11	Acidovorax	Bacteria	Proteobacteria	Betaproteobacteria	Burkholderiales	Comamonadaceae	NZ_PGEP01000001.1	3012181	3032498	3.02234e+06	3023384	1044.5	26.821	563	1.01e-27	120	48.736	554	5.88e-162	474
WP_106646527.1	CW740_RS05140	1088644	1090266	NAD+ synthase	NZ_CP025120.1	Kangiella profundi strain FT102 chromosome	Kangiella	Bacteria	Proteobacteria	Gammaproteobacteria	Oceanospirillales	Kangiellaceae	NZ_CP025120.1	1080294	1100629	1.09046e+06	1089455	1006.5	24.689	563	1.49e-31	132	45.521	547	4.65e-158	464
WP_108300965.1	B9Z39_RS05190	18946	20607	NAD+ synthase	NZ_NESB01000003.1	Limnohabitans sp. JirII-29 LimA-JirII-29-C3	Limnohabitans	Bacteria	Proteobacteria	Betaproteobacteria	Burkholderiales	Comamonadaceae	NZ_NESB01000003.1	10643	30978	20810.5	19776.5	1034	26.998	563	3.02e-31	131	48.108	555	8.14e-164	479
WP_011239770.1	EB_RS19545	4165579	4167195	NAD+ synthase	NC_006513.1	Azoarcus aromaticum EbN1 complete genome	Azoarcus	Bacteria	Proteobacteria	Betaproteobacteria	Rhodocyclales	Zoogloeaceae	NC_006513.1	4155191	4175526	4.16536e+06	4166387	1028.5	27.402	562	6.08e-29	124	50.182	550	2.63e-172	500
WP_109036980.1	DEH84_RS11505	2563848	2565557	NAD+ synthase	NZ_CP029210.1	Aquabacterium olei strain NBRC 110486 chromosome	Aquabacterium	Bacteria	Proteobacteria	Betaproteobacteria	Burkholderiales		NZ_CP029210.1	2553416	2573751	2.56358e+06	2.5647e+06	1119	28.342	561	2.09e-30	129	49.293	566	4.8e-163	478
WP_087037030.1	CBP31_RS10380	2356887	2358515	NAD+ synthase	NZ_CP021377.1	Oceanisphaera profunda strain SM1222 chromosome	Oceanisphaera	Bacteria	Proteobacteria	Gammaproteobacteria	Aeromonadales	Aeromonadaceae	NZ_CP021377.1	2348620	2368955	2.35879e+06	2357701	1086.5	25.893	560	7.93e-25	112	47.217	557	2.65e-159	467
YP_002347844.1	YPO2912	3253942	3255564	NAD synthetase	NC_003143.1	Yersinia pestis CO92 chromosome	Yersinia	Bacteria	Proteobacteria	Gammaproteobacteria	Enterobacterales	Yersiniaceae	NC_003143.1	3243592	3263927	3.25376e+06	3254753	993.5	25.581	559	9.08e-29	124	49.365	551	1.12e-170	496
WP_002211555.1	YP1_RS16030	21287	22909	NAD+ synthase	NZ_BAUR01000012.1	Yersinia pseudotuberculosis NBRC 105692	Yersinia	Bacteria	Proteobacteria	Gammaproteobacteria	Enterobacterales	Yersiniaceae	NZ_BAUR01000012.1	10937	31272	21104.5	22098	993.5	25.581	559	9.08e-29	124	49.365	551	1.12e-170	496
WP_004390534.1	YKRIS0001_RS11935	166290	167912	NAD+ synthase	NZ_ACCA01000009.1	Yersinia kristensenii ATCC 33638 contig00257	Yersinia	Bacteria	Proteobacteria	Gammaproteobacteria	Enterobacterales	Yersiniaceae	NZ_ACCA01000009.1	157927	178262	168094	167101	993.5	25.76	559	3.51e-29	125	48.457	551	3.41e-169	493
WP_004707945.1	YFRED0001_RS12330	156309	157931	NAD+ synthase	NZ_AALE02000007.1	Yersinia frederiksenii ATCC 33641 contig01240	Yersinia	Bacteria	Proteobacteria	Gammaproteobacteria	Enterobacterales	Yersiniaceae	NZ_AALE02000007.1	145958	166293	156126	157120	994.5	25.939	559	1.04e-27	120	48.457	551	1e-167	489
WP_004713955.1	YROHD0001_RS12295	22194	23816	NAD+ synthase	NZ_ACCD01000005.1	Yersinia rohdei ATCC 43380 contig00116	Yersinia	Bacteria	Proteobacteria	Gammaproteobacteria	Enterobacterales	Yersiniaceae	NZ_ACCD01000005.1	11843	32178	22010.5	23005	994.5	25.939	559	1.3e-29	126	48.639	551	1.61e-168	491
WP_005159458.1	Y11_RS20260	4441685	4443307	NAD+ synthase	NC_017564.1	Yersinia enterocolitica subsp. palearctica Y11	Yersinia	Bacteria	Proteobacteria	Gammaproteobacteria	Enterobacterales	Yersiniaceae	NC_017564.1	4433322	4453657	4.44349e+06	4442496	993.5	26.118	559	9.68e-29	124	48.094	551	9.5e-167	486
WP_005192759.1	A6J67_RS09130	1982372	1983994	NAD+ synthase	NZ_CP020409.2	Yersinia sp. FDAARGOS_228 chromosome	Yersinia	Bacteria	Proteobacteria	Gammaproteobacteria	Enterobacterales	Yersiniaceae	NZ_CP020409.2	1974009	1994344	1.98418e+06	1983183	993.5	25.939	559	1.63e-30	129	48.276	551	5.58e-167	487
WP_025380879.1	BF17_RS00370	90472	92094	NAD+ synthase	NZ_CP007230.1	Yersinia similis strain 228	Yersinia	Bacteria	Proteobacteria	Gammaproteobacteria	Enterobacterales	Yersiniaceae	NZ_CP007230.1	80122	100457	90289.5	91283	993.5	25.403	559	1.92e-29	125	49.365	551	8.83e-171	496
WP_126753050.1	CWI73_RS12290	10053	11684	NAD+ synthase	NZ_PIQA01000019.1	Idiomarina piscisalsi strain TPS4-2 contig19	Idiomarina	Bacteria	Proteobacteria	Gammaproteobacteria	Alteromonadales	Idiomarinaceae	NZ_PIQA01000019.1	1694	22029	11861.5	10868.5	993	25.045	559	9.87e-31	130	48.718	546	8.66e-171	497
WP_129197866.1	D5F51_RS16215	3448115	3449737	NAD+ synthase	NZ_CP032487.1	Yersinia sp. CFS1934 chromosome	Yersinia	Bacteria	Proteobacteria	Gammaproteobacteria	Enterobacterales	Yersiniaceae	NZ_CP032487.1	3437765	3458100	3.44793e+06	3448926	993.5	25.76	559	2.26e-28	122	47.731	551	1.49e-165	483
WP_039103559.1	FPB0191_RS01760	376221	377840	NAD+ synthase	NZ_CP009056.1	Frischella perrara strain PEB0191	Frischella	Bacteria	Proteobacteria	Gammaproteobacteria	Orbales	Orbaceae	NZ_CP009056.1	367874	388209	378042	377030	1011	22.939	558	8.32e-24	108	46.377	552	2.98e-160	469
WP_105029148.1	BSZ31_RS13315	2790088	2791722	NAD+ synthase	NZ_MQVZ01000001.1	Rhodococcus sp. SAORIC-690 scaffold00001	Rhodococcus	Bacteria	Actinobacteria	Actinobacteria	Corynebacteriales	Nocardiaceae	NZ_MQVZ01000001.1	2779756	2800091	2.78992e+06	2790905	981.5	27.469	557	2.57e-32	134	46.812	549	9.87e-164	479
WP_130556975.1	EV673_RS03750	843049	844683	NAD+ synthase	NZ_SGWT01000001.1	Limnobacter thiooxidans strain DSM 13612 Ga0310520_11	Limnobacter	Bacteria	Proteobacteria	Betaproteobacteria	Burkholderiales	Burkholderiaceae	NZ_SGWT01000001.1	834680	855015	844848	843866	981.5	27.289	557	1.03e-31	132	47.541	549	2.82e-167	488
WP_126799659.1	CWE14_RS12415	337347	338975	NAD+ synthase	NZ_PIPO01000005.1	Aliidiomarina soli strain Y4G10-17 contig5	Aliidiomarina	Bacteria	Proteobacteria	Gammaproteobacteria	Alteromonadales	Idiomarinaceae	NZ_PIPO01000005.1	329015	349350	339182	338161	1021.5	24.64	556	1.04e-23	108	47.016	553	1.56e-161	473
WP_121239524.1	EJE94_RS00385	67921	69555	NAD+ synthase	NZ_BHVV01000001.1	Sulfurisoma sediminicola strain BSN1 BSN1_1	Sulfurisoma	Bacteria	Proteobacteria	Betaproteobacteria	Nitrosomonadales	Sterolibacteriaceae	NZ_BHVV01000001.1	57568	77903	67735.5	68738	1002.5	28.288	555	2.8e-35	143	50.638	549	6.98e-171	497
WP_132978198.1	EDC35_RS15635	71771	73387	NAD+ synthase	NZ_SMAO01000009.1	Thiobaca trueperi strain DSM 13587 Ga0244666_109	Thiobaca	Bacteria	Proteobacteria	Gammaproteobacteria	Chromatiales	Chromatiaceae	NZ_SMAO01000009.1	61349	81684	71516.5	72579	1062.5	26.895	554	5.96e-36	145	52.661	545	2.22e-177	513
WP_012970015.1	ALVIN_RS03930	916814	918424	NAD+ synthase	NC_013851.1	Allochromatium vinosum DSM 180	Allochromatium	Bacteria	Proteobacteria	Gammaproteobacteria	Chromatiales	Chromatiaceae	NC_013851.1	908528	928863	918696	917619	1076.5	28.571	553	2.77e-36	146	51.743	545	2.68e-172	500
WP_043107132.1	EBS_RS02375	504452	506050	NAD+ synthase	NZ_AP012978.1	Endosymbiont of unidentified scaly snail isolate Monju DNA		Bacteria	Proteobacteria	Gammaproteobacteria			NZ_AP012978.1	493856	514191	504024	505251	1227.5	28.391	553	7.01e-37	148	49.362	549	2.84e-155	457
WP_124573627.1	DBR37_RS06350	424107	425720	NAD+ synthase	NZ_QAJP01000004.1	Herminiimonas sp. KBW02 KBW2_CGATGT_contig_4	Herminiimonas	Bacteria	Proteobacteria	Betaproteobacteria	Burkholderiales	Oxalobacteraceae	NZ_QAJP01000004.1	415806	436141	425974	424914	1060	25	552	1.15e-24	111	47.715	547	1.55e-166	486
WP_016352790.1	SPISAL_RS01920	390110	391744	NAD+ synthase	NC_021291.1	Spiribacter salinus M19-40	Spiribacter	Bacteria	Proteobacteria	Gammaproteobacteria	Chromatiales	Ectothiorhodospiraceae	NC_021291.1	381780	402115	391948	390927	1020.5	28.494	551	1.19e-38	153	48.381	556	4.88e-170	495
WP_133605631.1	EV672_RS00440	88969	90726	NAD+ synthase	NZ_SNXW01000001.1	Aquabacterium commune strain DSM 11901 Ga0310490_101	Aquabacterium	Bacteria	Proteobacteria	Betaproteobacteria	Burkholderiales		NZ_SNXW01000001.1	78475	98810	88642.5	89847.5	1205	29.946	551	1.85e-32	135	50	566	4.33e-161	473
WP_055826226.1	ASG34_RS02835	592193	593794	NAD+ synthase	NZ_LMQS01000001.1	Methylophilus sp. Leaf416 contig_1	Methylophilus	Bacteria	Proteobacteria	Betaproteobacteria	Nitrosomonadales	Methylophilaceae	NZ_LMQS01000001.1	583892	604227	594060	592994	1066	25.319	549	7.15e-30	127	47.89	545	1.54e-167	488
WP_055867731.1	ASG24_RS03155	644636	646237	NAD+ synthase	NZ_LMQQ01000001.1	Methylophilus sp. Leaf414 contig_1	Methylophilus	Bacteria	Proteobacteria	Betaproteobacteria	Nitrosomonadales	Methylophilaceae	NZ_LMQQ01000001.1	636335	656670	646502	645436	1066	25.319	549	4.32e-30	127	47.89	545	2.92e-167	487
WP_005002082.1	NB231_RS09370	2048526	2050157	NAD+ synthase	NZ_CH672427.1	Nitrococcus mobilis Nb-231 scf_1099646003885	Nitrococcus	Bacteria	Proteobacteria	Gammaproteobacteria	Chromatiales	Ectothiorhodospiraceae	NZ_CH672427.1	2037803	2058138	2.04797e+06	2.04934e+06	1371	27.19	548	1.39e-34	141	48.649	555	2.33e-161	473
WP_091469646.1	BLP53_RS02980	605140	606744	NAD+ synthase	NZ_FNFX01000001.1	Methylophilus rhizosphaerae strain CBMB127	Methylophilus	Bacteria	Proteobacteria	Betaproteobacteria	Nitrosomonadales	Methylophilaceae	NZ_FNFX01000001.1	596810	617145	606978	605942	1035.5	26.277	548	4.94e-29	124	47.985	546	3.6e-167	487
WP_130503390.1	EV698_RS07070	1411567	1413201	NAD+ synthase	NZ_SHLI01000001.1	Halopeptonella vilamensis strain DSM 21056 Ga0310522_11	Halopeptonella	Bacteria	Proteobacteria	Gammaproteobacteria	Chromatiales	Ectothiorhodospiraceae	NZ_SHLI01000001.1	1401182	1421517	1.41135e+06	1412384	1034.5	27.737	548	9.45e-33	135	47.92	553	1.12e-164	481
WP_076836544.1	BW247_RS07170	1520169	1521809	NAD+ synthase	NZ_CP019434.1	Acidihalobacter ferrooxidans strain V8 genome	Acidihalobacter	Bacteria	Proteobacteria	Gammaproteobacteria	Chromatiales	Ectothiorhodospiraceae	NZ_CP019434.1	1511871	1532206	1.52204e+06	1520989	1049.5	28.257	545	1.44e-38	153	50	562	5.37e-165	482
WP_026287636.1	D571_RS0106205	62137	63840	NAD+ synthase	NZ_KB898727.1	Thioalkalivibrio sp. ALJ24 D571DRAFT_scaffold00004.4	Thioalkalivibrio	Bacteria	Proteobacteria	Gammaproteobacteria	Chromatiales	Ectothiorhodospiraceae	NZ_KB898727.1	51714	72049	61881.5	62988.5	1107	28.493	544	4.1e-32	134	48.958	576	1.15e-156	461
WP_054064931.1	B5M06_RS00720	153226	154872	NAD+ synthase	NZ_CP020121.1	Comamonas kerstersii strain 8943 chromosome	Comamonas	Bacteria	Proteobacteria	Betaproteobacteria	Burkholderiales	Comamonadaceae	NZ_CP020121.1	142833	163168	153000	154049	1048.5	26.151	543	1.7e-24	110	49.362	549	8.22e-164	479
WP_076754912.1	B0B04_RS03340	823052	824686	NAD+ synthase	NZ_FTPK01000001.1	Ectothiorhodosinus mongolicus strain M9	Ectothiorhodosinus	Bacteria	Proteobacteria	Gammaproteobacteria	Chromatiales	Ectothiorhodospiraceae	NZ_FTPK01000001.1	812676	833011	822844	823869	1025.5	26.703	543	3.58e-32	134	49.104	558	5.54e-166	484
WP_085484380.1	B9Z01_RS15255	529413	531125	NAD+ synthase	NZ_FXAT01000004.1	Paraburkholderia susongensis strain LMG 29540	Paraburkholderia	Bacteria	Proteobacteria	Betaproteobacteria	Burkholderiales	Burkholderiaceae	NZ_FXAT01000004.1	521192	541527	531360	530269	1090.5	25.693	541	5.1e-21	100	47.909	574	5.72e-166	485
WP_018870363.1	C998_RS0108115	234240	235943	NAD+ synthase	NZ_KB897980.1	Thioalkalivibrio sp. ALgr3 C998DRAFT_scaffold00005.5	Thioalkalivibrio	Bacteria	Proteobacteria	Gammaproteobacteria	Chromatiales	Ectothiorhodospiraceae	NZ_KB897980.1	223834	244169	234002	235092	1090	29.87	539	9.03e-37	148	49.306	576	8.8e-162	474
WP_019641006.1	G363_RS0101210	236094	237812	NAD+ synthase	NZ_KB907312.1	Thioalkalivibrio sp. ALSr1 G363DRAFT_scaffold00001.1	Thioalkalivibrio	Bacteria	Proteobacteria	Gammaproteobacteria	Chromatiales	Ectothiorhodospiraceae	NZ_KB907312.1	225683	246018	235850	236953	1102.5	28.386	539	1.55e-34	141	48.27	578	2.31e-161	474
WP_026332869.1	F790_RS0105885	76523	78226	NAD+ synthase	NZ_KB906473.1	Thioalkalivibrio sp. ALE20 F790DRAFT_scaffold00003.3	Thioalkalivibrio	Bacteria	Proteobacteria	Gammaproteobacteria	Chromatiales	Ectothiorhodospiraceae	NZ_KB906473.1	68297	88632	78464.5	77374.5	1090	29.128	539	1.01e-33	139	48.785	576	1.43e-159	469
WP_028491381.1	F787_RS0104035	10915	12618	NAD+ synthase	NZ_AUAG01000008.1	Thioalkalivibrio sp. ALE19 F787DRAFT_scaffold00007.7_C	Thioalkalivibrio	Bacteria	Proteobacteria	Gammaproteobacteria	Chromatiales	Ectothiorhodospiraceae	NZ_AUAG01000008.1	2689	23024	12856.5	11766.5	1090	29.314	539	3.15e-34	140	49.132	576	1.39e-161	474
WP_123140451.1	EBL84_RS08610	34253	35893	NAD+ synthase	NZ_RHFI01000009.1	Marichromatium sp. AB31 NODE_9_length_145600_cov_9.910939	Marichromatium	Bacteria	Proteobacteria	Gammaproteobacteria	Chromatiales	Chromatiaceae	NZ_RHFI01000009.1	26007	46342	36174.5	35073	1101.5	28.305	537	3.54e-33	137	52.39	544	7.94e-172	499
WP_075156572.1	BTO02_RS07910	1720330	1722018	NAD+ synthase	NZ_CP018811.1	Paraburkholderia sp. SOS3 chromosome 1	Paraburkholderia	Bacteria	Proteobacteria	Betaproteobacteria	Burkholderiales	Burkholderiaceae	NZ_CP018811.1	1712154	1732489	1.72232e+06	1721174	1147.5	25.373	536	5.18e-22	103	50.526	570	7.7e-171	498
WP_056580189.1	ASD34_RS18700	1147919	1149616	NAD+ synthase	NZ_LMEV01000017.1	Variovorax sp. Root473 contig_6	Variovorax	Bacteria	Proteobacteria	Betaproteobacteria	Burkholderiales	Comamonadaceae	NZ_LMEV01000017.1	1139613	1159948	1.14978e+06	1.14877e+06	1013	26.916	535	3.81e-32	134	49.554	561	8.03e-173	503
WP_093240724.1	BLQ28_RS15170	660909	662606	NAD+ synthase	NZ_FMUJ01000003.1	Variovorax sp. EL159	Variovorax	Bacteria	Proteobacteria	Betaproteobacteria	Burkholderiales	Comamonadaceae	NZ_FMUJ01000003.1	650577	670912	660744	661758	1013	27.477	535	4.49e-33	137	49.911	561	7.17e-175	508
WP_106730903.1	C7H85_RS17045	118901	120520	NAD+ synthase	NZ_PXYG01000009.1	Zobellella sp. 59N8 ZB100008	Zobellella	Bacteria	Proteobacteria	Gammaproteobacteria	Aeromonadales	Aeromonadaceae	NZ_PXYG01000009.1	110530	130865	120698	119710	987	28.037	535	3.01e-27	119	50.814	553	1.4e-171	498
WP_018906100.1	VPA02S_RS00715	143678	145372	NAD+ synthase	NZ_BCUT01000001.1	Variovorax paradoxus NBRC 15149	Variovorax	Bacteria	Proteobacteria	Betaproteobacteria	Burkholderiales	Comamonadaceae	NZ_BCUT01000001.1	133346	153681	143514	144525	1011.5	26.966	534	5.69e-34	140	49.286	560	1.06e-173	505
WP_019569602.1	F620_RS0104360	76551	78254	NAD+ synthase	NZ_KB906166.1	Thioalkalivibrio sp. ALE11 F620DRAFT_scaffold00003.3	Thioalkalivibrio	Bacteria	Proteobacteria	Gammaproteobacteria	Chromatiales	Ectothiorhodospiraceae	NZ_KB906166.1	68325	88660	78492.5	77402.5	1090	29.775	534	2.04e-34	141	50.264	569	1.68e-160	471
WP_072658442.1	MMIC_RS00970	190395	191999	NAD+ synthase	NZ_BDFD01000001.1	Mariprofundus micogutta strain ET2	Mariprofundus	Bacteria	Proteobacteria	Zetaproteobacteria	Mariprofundales	Mariprofundaceae	NZ_BDFD01000001.1	180000	200335	190168	191197	1029.5	26.966	534	3e-33	137	50.364	550	8.64e-169	491
WP_066710231.1	CDE01S_RS16620	14818	16503	NAD+ synthase	NZ_BCWP01000050.1	Curvibacter delicatus NBRC 14919	Curvibacter	Bacteria	Proteobacteria	Betaproteobacteria	Burkholderiales	Comamonadaceae	NZ_BCWP01000050.1	4422	24757	14589.5	15660.5	1071	26.128	532	2.37e-28	122	48.763	566	6.12e-159	467
WP_079419421.1	BVH73_RS13370	2860946	2862628	NAD+ synthase	NZ_CP020046.1	Thiomonas intermedia strain ATCC 15466 chromosome	Thiomonas	Bacteria	Proteobacteria	Betaproteobacteria	Burkholderiales		NZ_CP020046.1	2852693	2873028	2.86286e+06	2861787	1073.5	28.195	532	1.99e-30	129	50.268	559	3.06e-169	493
WP_018946829.1	D577_RS0107105	213411	215114	NAD+ synthase	NZ_KB898766.1	Thioalkalivibrio sp. AKL17 D577DRAFT_scaffold00003.3	Thioalkalivibrio	Bacteria	Proteobacteria	Gammaproteobacteria	Chromatiales	Ectothiorhodospiraceae	NZ_KB898766.1	205185	225520	215352	214262	1090	29.002	531	1.77e-30	129	49.306	576	8.8e-162	474
WP_096361010.1	SCL_RS09600	2010964	2012628	NAD+ synthase	NZ_AP014879.1	Sulfuricaulis limicola DNA	Sulfuricaulis	Bacteria	Proteobacteria	Gammaproteobacteria	Acidiferrobacterales	Acidiferrobacteraceae	NZ_AP014879.1	2000465	2020800	2.01063e+06	2011796	1163.5	26.554	531	1.17e-29	127	49.367	553	1.31e-168	491
WP_108468719.1	AOC34_RS03060	588962	590581	NAD+ synthase	NZ_CP023276.1	Polynucleobacter difficilis strain AM-8B5 chromosome	Polynucleobacter	Bacteria	Proteobacteria	Betaproteobacteria	Burkholderiales	Burkholderiaceae	NZ_CP023276.1	578543	598878	588710	589772	1061	26.365	531	3.34e-26	116	49.545	549	2.22e-163	478
WP_042044189.1	BN1130_RS19930	30988	32610	NAD+ synthase	NZ_CDBJ01000100.1	Aeromonas rivuli strain DSM 22539	Aeromonas	Bacteria	Proteobacteria	Gammaproteobacteria	Aeromonadales	Aeromonadaceae	NZ_CDBJ01000100.1	20643	40978	30810.5	31799	988.5	27.547	530	1.91e-26	117	50.181	552	2.87e-172	500
WP_116567730.1	C7513_RS26905	44535	46214	NAD+ synthase	NZ_QEOE01000029.1	Paraburkholderia sp. OV555 Ga0215779_129	Paraburkholderia	Bacteria	Proteobacteria	Betaproteobacteria	Burkholderiales	Burkholderiaceae	NZ_QEOE01000029.1	36290	56625	46457.5	45374.5	1083	26.604	530	7.27e-23	105	49.645	564	1.74e-166	486
WP_123400091.1	EDC57_RS02985	613528	615150	NAD+ synthase	NZ_RJVI01000001.1	Inmirania thermothiophila strain DSM 100275 Ga0244718_11	Inmirania	Bacteria	Proteobacteria	Gammaproteobacteria	Chromatiales	Ectothiorhodospiraceae	NZ_RJVI01000001.1	605225	625542	615384	614339	1044.5	28.922	529	8.44e-29	124	54.611	553	3.19e-173	503
WP_019589779.1	F814_RS0107475	244776	246479	NAD+ synthase	NZ_KB906536.1	Thioalkalivibrio sp. ALE18 F814DRAFT_scaffold00004.4	Thioalkalivibrio	Bacteria	Proteobacteria	Gammaproteobacteria	Chromatiales	Ectothiorhodospiraceae	NZ_KB906536.1	234370	254705	244538	245628	1090	29.602	527	3.45e-32	134	49.648	568	2.92e-159	468
WP_043115967.1	BOW04_RS01665	44038	45651	NAD+ synthase	NZ_MPQE01000002.1	Solemya velum gill symbiont isolate RI-PJ44 PJRI44_sym_scf1		Bacteria	Proteobacteria	Gammaproteobacteria			NZ_MPQE01000002.1	35684	56019	45851.5	44844.5	1007	25.806	527	4.46e-29	124	49.27	548	3.66e-158	464
WP_056315076.1	ASC67_RS00870	194420	196087	NAD+ synthase	NZ_LMDY01000001.1	Methylibium sp. Root1272 contig_1	Methylibium	Bacteria	Proteobacteria	Betaproteobacteria	Burkholderiales		NZ_LMDY01000001.1	186121	206438	196280	195254	1026	29.222	527	6.94e-29	124	50.532	564	1.62e-163	479
WP_108284068.1	B9Z35_RS11735	78625	80355	NAD+ synthase	NZ_NESD01000004.1	Limnohabitans sp. Jir61 LimA-Jir61-C4	Limnohabitans	Bacteria	Proteobacteria	Betaproteobacteria	Burkholderiales	Comamonadaceae	NZ_NESD01000004.1	68252	88587	78419.5	79490	1070.5	26.186	527	2.68e-27	119	46.528	576	2.1e-162	476
WP_084282060.1	B8983_RS01350	283341	284978	NAD+ synthase	NZ_FWXJ01000001.1	Polynucleobacter sp. VK13	Polynucleobacter	Bacteria	Proteobacteria	Betaproteobacteria	Burkholderiales	Burkholderiaceae	NZ_FWXJ01000001.1	272935	293270	283102	284160	1057	25.095	526	1.06e-31	132	46.92	552	1.85e-162	476
WP_056599184.1	ASD05_RS27090	136851	138548	NAD+ synthase	NZ_LMEK01000027.1	Variovorax sp. Root434 contig_7	Variovorax	Bacteria	Proteobacteria	Betaproteobacteria	Burkholderiales	Comamonadaceae	NZ_LMEK01000027.1	126519	146854	136686	137700	1013	26.857	525	2.1e-33	138	49.733	561	5.12e-175	508
WP_093302595.1	BMZ94_RS07350	409001	410698	NAD+ synthase	NZ_FOOV01000003.1	Variovorax sp. NFACC27	Variovorax	Bacteria	Proteobacteria	Betaproteobacteria	Burkholderiales	Comamonadaceae	NZ_FOOV01000003.1	398669	419004	408836	409850	1013	27.048	525	2.68e-33	137	49.554	561	1.77e-174	507
WP_099789866.1	CLU95_RS01770	374475	376172	NAD+ synthase	NZ_PEFF01000001.1	Variovorax sp. 54 Ga0181127_11	Variovorax	Bacteria	Proteobacteria	Betaproteobacteria	Burkholderiales	Comamonadaceae	NZ_PEFF01000001.1	364143	384478	374310	375324	1013	27.238	525	2.92e-32	134	49.733	561	1.11e-173	505
WP_107492664.1	C8261_RS04295	79384	81012	NAD+ synthase	NZ_PZKC01000003.1	Thauera sp. D20 Scaffold3	Thauera	Bacteria	Proteobacteria	Betaproteobacteria	Rhodocyclales	Zoogloeaceae	NZ_PZKC01000003.1	71070	91405	81237.5	80198	1039.5	27.619	525	3.56e-25	113	50.909	550	1.98e-164	480
WP_108134236.1	C8K42_RS01560	334687	336384	NAD+ synthase	NZ_SLYJ01000001.1	Variovorax sp. GV051 Ga0189769_101	Variovorax	Bacteria	Proteobacteria	Betaproteobacteria	Burkholderiales	Comamonadaceae	NZ_SLYJ01000001.1	326381	346716	336548	335536	1013	27.048	525	1.49e-31	132	49.376	561	7.44e-173	503
WP_119552013.1	D3H34_RS03200	77405	79102	NAD+ synthase	NZ_QXMN01000002.1	Acidovorax cavernicola strain 1011MAR4D40.2 NODE_2_length_356569_cov_16.8088	Acidovorax	Bacteria	Proteobacteria	Betaproteobacteria	Burkholderiales	Comamonadaceae	NZ_QXMN01000002.1	67073	87408	77240.5	78253.5	1013	27.429	525	1.89e-32	135	50.089	561	6.41e-176	511
WP_125950654.1	EJO71_RS21235	77715	79412	NAD+ synthase	NZ_RXFS01000008.1	Variovorax sp. 679	Variovorax	Bacteria	Proteobacteria	Betaproteobacteria	Burkholderiales	Comamonadaceae	NZ_RXFS01000008.1	69409	89744	79576.5	78563.5	1013	26.857	525	3.73e-33	137	49.376	561	4.3e-175	508
WP_126184266.1	EJO68_RS19970	46907	48604	NAD+ synthase	NZ_RXHT01000006.1	Variovorax sp. 369	Variovorax	Bacteria	Proteobacteria	Betaproteobacteria	Burkholderiales	Comamonadaceae	NZ_RXHT01000006.1	36575	56910	46742.5	47755.5	1013	27.619	525	2.38e-34	141	49.911	561	4.99e-176	511
WP_132750829.1	EV293_RS02865	594332	596029	NAD+ synthase	NZ_SLVO01000001.1	Variovorax sp. BK151 Ga0307677_101	Variovorax	Bacteria	Proteobacteria	Betaproteobacteria	Burkholderiales	Comamonadaceae	NZ_SLVO01000001.1	586026	606361	596194	595180	1013	27.429	525	1e-34	142	49.733	561	8.6e-176	510
WP_132799850.1	EV287_RS16325	360469	362166	NAD+ synthase	NZ_SLZJ01000005.1	Variovorax sp. BK370 Ga0307667_105	Variovorax	Bacteria	Proteobacteria	Betaproteobacteria	Burkholderiales	Comamonadaceae	NZ_SLZJ01000005.1	352163	372498	362330	361318	1013	27.238	525	3.07e-33	137	49.911	561	1.71e-175	509
WP_021195603.1	ACS15_RS12275	2616558	2618195	NAD+ synthase	NZ_CP012605.1	Ralstonia insidiosa strain FC1138 chromosome 1	Ralstonia	Bacteria	Proteobacteria	Betaproteobacteria	Burkholderiales	Burkholderiaceae	NZ_CP012605.1	2605570	2625905	2.61574e+06	2.61738e+06	1639	27.481	524	4.24e-30	128	48.381	556	1.46e-163	478
WP_093122673.1	BM013_RS03200	683721	685418	NAD+ synthase	NZ_FOWL01000001.1	Variovorax sp. OK605	Variovorax	Bacteria	Proteobacteria	Betaproteobacteria	Burkholderiales	Comamonadaceae	NZ_FOWL01000001.1	673389	693724	683556	684570	1013	26.718	524	2.42e-33	138	49.733	561	4.16e-175	508
WP_093213192.1	BMY32_RS10850	90216	91913	NAD+ synthase	NZ_FNZJ01000003.1	Variovorax sp. OK202	Variovorax	Bacteria	Proteobacteria	Betaproteobacteria	Burkholderiales	Comamonadaceae	NZ_FNZJ01000003.1	81910	102245	92077.5	91064.5	1013	26.527	524	1.21e-31	132	50.267	561	1.44e-177	515
WP_101491855.1	CY658_RS20145	676053	677750	NAD+ synthase	NZ_PKMT01000003.1	Variovorax sp. RO1 scaffold_2	Variovorax	Bacteria	Proteobacteria	Betaproteobacteria	Burkholderiales	Comamonadaceae	NZ_PKMT01000003.1	665721	686056	675888	676902	1013	26.527	524	2.39e-31	132	50.267	561	9.8e-176	510
WP_106934315.1	C4F17_RS03720	811924	813621	NAD+ synthase	NZ_CP027773.1	Variovorax sp. PMC12 chromosome 1	Variovorax	Bacteria	Proteobacteria	Betaproteobacteria	Burkholderiales	Comamonadaceae	NZ_CP027773.1	803618	823953	813786	812772	1013	27.099	524	6.5e-31	130	49.554	561	3.37e-172	501
WP_116907430.1	C8K40_RS02115	442964	444661	NAD+ synthase	NZ_SLYZ01000001.1	Variovorax sp. GV008 Ga0189767_101	Variovorax	Bacteria	Proteobacteria	Betaproteobacteria	Burkholderiales	Comamonadaceae	NZ_SLYZ01000001.1	434658	454993	444826	443812	1013	26.527	524	3.75e-31	131	49.911	561	4.64e-175	508
WP_126019142.1	EJP67_RS02705	556981	558678	NAD+ synthase	NZ_RXFT01000001.1	Variovorax guangxiensis strain DSM 27352	Variovorax	Bacteria	Proteobacteria	Betaproteobacteria	Burkholderiales	Comamonadaceae	NZ_RXFT01000001.1	548675	569010	558842	557830	1013	26.718	524	1.67e-33	138	49.911	561	8.89e-176	510
WP_011002270.1	CDC45_RS12000	2544816	2546456	NAD+ synthase	NZ_CP021762.1	Ralstonia pseudosolanacearum strain RS 476 chromosome	Ralstonia	Bacteria	Proteobacteria	Betaproteobacteria	Burkholderiales	Burkholderiaceae	NZ_CP021762.1	2533844	2554161	2.544e+06	2545636	1633.5	26.386	523	1.04e-28	124	49.464	560	4.67e-163	477
WP_014616429.1	RSPO_RS05290	1159407	1161047	NAD+ synthase	NC_017574.1	Ralstonia solanacearum Po82	Ralstonia	Bacteria	Proteobacteria	Betaproteobacteria	Burkholderiales	Burkholderiaceae	NC_017574.1	1151706	1172041	1.16187e+06	1160227	1646.5	26.577	523	4.36e-30	128	48.917	554	6.83e-164	479
WP_018911825.1	D466_RS0101010	209265	210965	NAD+ synthase	NZ_KB898471.1	Thiomonas sp. FB-6 D466DRAFT_scaffold00001.1	Thiomonas	Bacteria	Proteobacteria	Betaproteobacteria	Burkholderiales		NZ_KB898471.1	198839	219174	209006	210115	1108.5	27.725	523	2.15e-32	135	48.658	559	4.39e-162	475
WP_009241239.1	BLP22_RS20025	71631	73268	NAD+ synthase	NZ_FMTI01000017.1	Ralstonia sp. UNCCL144	Ralstonia	Bacteria	Proteobacteria	Betaproteobacteria	Burkholderiales	Burkholderiaceae	NZ_FMTI01000017.1	60645	80980	70812.5	72449.5	1637	27.395	522	6.76e-29	124	48.561	556	4.81e-159	467
WP_027680824.1	N511_RS0119590	354097	355734	NAD+ synthase	NZ_KK211140.1	Ralstonia sp. UNC404CL21Col N511DRAFT_scaffold00003.3	Ralstonia	Bacteria	Proteobacteria	Betaproteobacteria	Burkholderiales	Burkholderiaceae	NZ_KK211140.1	346385	366720	356552	354916	1637	27.395	522	2.52e-29	125	48.921	556	4.61e-160	469
WP_039597075.1	PI87_RS07460	198730	200367	NAD+ synthase	NZ_JSZO01000003.1	Ralstonia sp. A12 Contig3	Ralstonia	Bacteria	Proteobacteria	Betaproteobacteria	Burkholderiales	Burkholderiaceae	NZ_JSZO01000003.1	191028	211363	201196	199548	1647	27.586	522	1.07e-30	129	48.561	556	1.25e-162	476
WP_043739683.1	TVNIR_RS11705	2569524	2571236	NAD+ synthase	NC_019902.2	Thioalkalivibrio nitratireducens DSM 14787	Thioalkalivibrio	Bacteria	Proteobacteria	Gammaproteobacteria	Chromatiales	Ectothiorhodospiraceae	NC_019902.2	2559142	2579477	2.56931e+06	2570380	1070.5	28.544	522	9.3e-28	121	49.215	573	4.99e-151	447
WP_045206242.1	UB44_RS22475	39198	40835	NAD+ synthase	NZ_JYOB01000017.1	Burkholderiaceae bacterium 26 contig17		Bacteria	Proteobacteria	Betaproteobacteria	Burkholderiales	Burkholderiaceae	NZ_JYOB01000017.1	31485	51820	41652.5	40016.5	1636	27.586	522	4.28e-29	125	48.201	556	5.37e-159	467
WP_045787419.1	CXP34_RS13740	1582907	1584544	NAD+ synthase	NZ_PJEY01000001.1	Ralstonia mannitolilytica strain GML-Rals1-TR NODE_1_length_2369032_cov_9.820978	Ralstonia	Bacteria	Proteobacteria	Betaproteobacteria	Burkholderiales	Burkholderiaceae	NZ_PJEY01000001.1	1571920	1592255	1.58209e+06	1.58373e+06	1638	26.628	522	1.28e-30	129	49.46	556	1.19e-165	484
WP_078223341.1	B0B51_RS18010	316513	318153	NAD+ synthase	NZ_CP019912.1	Blood disease bacterium A2-HR MARDI plasmid unnamed		Bacteria	Proteobacteria	Betaproteobacteria	Burkholderiales	Burkholderiaceae	NZ_CP019912.1	305523	325858	315690	317333	1642.5	26.82	522	1.07e-28	124	48.75	560	1.94e-160	470
WP_084058946.1	B9A12_RS15160	31200	32840	NAD+ synthase	NZ_FWXF01000023.1	Desulfacinum hydrothermale DSM 13146	Desulfacinum	Bacteria	Proteobacteria	Deltaproteobacteria	Syntrophobacterales	Syntrophobacteraceae	NZ_FWXF01000023.1	22845	43180	33012.5	32020	992.5	24.904	522	5.09e-22	103	44.742	561	4.6e-133	400
WP_092973033.1	BM136_RS16000	525835	527472	NAD+ synthase	NZ_FOWV01000005.1	Ralstonia sp. NFACC01	Ralstonia	Bacteria	Proteobacteria	Betaproteobacteria	Burkholderiales	Burkholderiaceae	NZ_FOWV01000005.1	518123	538458	528290	526654	1637	27.203	522	4.49e-28	122	48.561	556	1.98e-159	468
WP_116575414.1	C7515_RS06860	207807	209444	NAD+ synthase	NZ_QEOI01000004.1	Ralstonia sp. GV074 Ga0215811_104	Ralstonia	Bacteria	Proteobacteria	Betaproteobacteria	Burkholderiales	Burkholderiaceae	NZ_QEOI01000004.1	196821	217156	206988	208626	1637	27.203	522	3.2e-28	122	48.381	556	1.46e-159	468
WP_014706556.1	Q7A_RS06590	1354726	1356369	NAD+ synthase	NC_017857.3	Methylophaga nitratireducenticrescens strain JAM1	Methylophaga	Bacteria	Proteobacteria	Gammaproteobacteria	Thiotrichales	Piscirickettsiaceae	NC_017857.3	1346378	1366713	1.35655e+06	1.35555e+06	998	27.255	521	5.77e-36	145	49.002	551	2.33e-172	501
WP_081961468.1	JY96_RS19705	4573732	4575495	NAD+ synthase	NZ_JRKM01000001.1	Aquabacterium sp. NJ1 contig01	Aquabacterium	Bacteria	Proteobacteria	Betaproteobacteria	Burkholderiales		NZ_JRKM01000001.1	4565619	4585954	4.57579e+06	4.57461e+06	1173	28.599	521	1.1e-31	133	48.936	564	5.31e-161	473
WP_108377358.1	B9Z48_RS05005	289613	291286	NAD+ synthase	NZ_NERU01000002.1	Limnohabitans sp. WS1 LimC-WS1-C2	Limnohabitans	Bacteria	Proteobacteria	Betaproteobacteria	Burkholderiales	Comamonadaceae	NZ_NERU01000002.1	281322	301657	291490	290450	1040	25.72	521	7.12e-29	124	46.583	556	1.54e-158	466
WP_112184321.1	DOD19_RS03350	337043	338680	NAD+ synthase	NZ_QMKS01000004.1	Ralstonia sp. GX3-BWBA Scaffold1_4	Ralstonia	Bacteria	Proteobacteria	Betaproteobacteria	Burkholderiales	Burkholderiaceae	NZ_QMKS01000004.1	329330	349665	339498	337862	1636	27.447	521	1.09e-28	124	48.381	556	7.12e-159	466
WP_132974357.1	DFR30_RS02805	566270	567895	NAD+ synthase	NZ_SMFX01000001.1	Thiogranum longum strain DSM 19610 Ga0244536_11	Thiogranum	Bacteria	Proteobacteria	Gammaproteobacteria	Chromatiales	Ectothiorhodospiraceae	NZ_SMFX01000001.1	557975	578310	568142	567082	1060	26.104	521	1.54e-32	135	49.355	543	2e-159	468
WP_092006761.1	BM160_RS14305	73341	75047	NAD+ synthase	NZ_FOKZ01000015.1	Polaromonas sp. OV174	Polaromonas	Bacteria	Proteobacteria	Betaproteobacteria	Burkholderiales	Comamonadaceae	NZ_FOKZ01000015.1	65126	85446	75286	74194	1092	27.692	520	1.66e-30	129	49.381	565	1.36e-170	497
WP_011234437.1	IL_RS06100	1275084	1276715	NAD+ synthase	NC_006512.1	Idiomarina loihiensis L2TR	Idiomarina	Bacteria	Proteobacteria	Gammaproteobacteria	Alteromonadales	Idiomarinaceae	NC_006512.1	1264737	1285072	1.2749e+06	1.2759e+06	995	26.397	519	7.09e-31	130	48.629	547	8.46e-159	466
WP_013441739.1	MPQ_RS04655	946789	948411	NAD+ synthase	NC_014733.1	Methylovorus sp. MP688	Methylovorus	Bacteria	Proteobacteria	Betaproteobacteria	Nitrosomonadales	Methylophilaceae	NC_014733.1	938444	958779	948612	947600	1011.5	26.397	519	5.32e-34	139	49.546	551	2.02e-169	493
WP_041068715.1	TBH_RS12185	2559426	2561033	NAD+ synthase	NZ_AP012273.1	Thiolapillus brandeum DNA	Thiolapillus	Bacteria	Proteobacteria	Gammaproteobacteria			NZ_AP012273.1	2549072	2569407	2.55924e+06	2.56023e+06	990	28.902	519	7.53e-41	159	50.459	545	2.56e-176	510
WP_041370332.1	MSIP34_RS04630	960760	962382	NAD+ synthase	NC_012969.1	Methylovorus glucosetrophus SIP3-4	Methylovorus	Bacteria	Proteobacteria	Betaproteobacteria	Nitrosomonadales	Methylophilaceae	NC_012969.1	952415	972750	962582	961571	1011.5	26.782	519	6.2e-35	142	49.546	551	7.77e-170	494
WP_093032530.1	BLV04_RS12785	56009	57634	NAD+ synthase	NZ_FNNZ01000011.1	Thiocapsa roseopersicina strain DSM 217	Thiocapsa	Bacteria	Proteobacteria	Gammaproteobacteria	Chromatiales	Chromatiaceae	NZ_FNNZ01000011.1	47791	68126	57958.5	56821.5	1137	28.324	519	5.65e-37	148	50.73	548	9.51e-172	499
WP_110014329.1	DET62_RS13820	34995	36626	NAD+ synthase	NZ_SNZY01000013.1	Idiomarina sp. H2 Ga0227229_113	Idiomarina	Bacteria	Proteobacteria	Gammaproteobacteria	Alteromonadales	Idiomarinaceae	NZ_SNZY01000013.1	26638	46973	36805.5	35810.5	995	26.204	519	2.56e-30	128	48.812	547	4.13e-159	467
WP_114982347.1	DEU30_RS12550	72664	74295	NAD+ synthase	NZ_SNWT01000011.1	Idiomarina sp. 017G Ga0222168_111	Idiomarina	Bacteria	Proteobacteria	Gammaproteobacteria	Alteromonadales	Idiomarinaceae	NZ_SNWT01000011.1	64307	84642	74474.5	73479.5	995	26.204	519	2.94e-30	128	48.629	547	3.29e-158	464
WP_011463997.1	RFER_RS08600	1828546	1830231	NAD+ synthase	NC_007908.1	Rhodoferax ferrireducens T118	Rhodoferax	Bacteria	Proteobacteria	Betaproteobacteria	Burkholderiales	Comamonadaceae	NC_007908.1	1820257	1840592	1.83042e+06	1.82939e+06	1036	26.255	518	1.79e-32	135	47.163	564	2.37e-165	483
WP_054490672.1	ADS78_RS10365	126474	128105	NAD+ synthase	NZ_LGOW01000008.1	Idiomarina abyssalis strain KMM 227 contig_8	Idiomarina	Bacteria	Proteobacteria	Gammaproteobacteria	Alteromonadales	Idiomarinaceae	NZ_LGOW01000008.1	118116	138451	128284	127290	994	25.097	518	1.05e-29	127	47.898	547	2.62e-164	480
WP_083223239.1	A3196_RS01300	269873	271555	NAD+ synthase	NZ_LVJZ01000003.1	Candidatus Thiodiazotropha endoloripes isolate G_D NODE_1_length_3866231_cov_46.8124_ID_1	Candidatus Thiodiazotropha	Bacteria	Proteobacteria	Gammaproteobacteria			NZ_LVJZ01000003.1	259274	279609	269442	270714	1272.5	27.799	518	8.82e-37	148	48.463	553	8.85e-159	467
WP_090457997.1	BLP78_RS07275	129842	131458	NAD+ synthase	NZ_FMUF01000008.1	Nitrosospira sp. Nsp1	Nitrosospira	Bacteria	Proteobacteria	Betaproteobacteria	Nitrosomonadales	Nitrosomonadaceae	NZ_FMUF01000008.1	119368	139703	129536	130650	1114.5	25.676	518	3.51e-34	140	47.731	551	1.16e-165	483
WP_107729664.1	C8R25_RS05365	281402	283018	NAD+ synthase	NZ_PZZR01000003.1	Nitrosospira sp. Nsp22 Ga0181056_103	Nitrosospira	Bacteria	Proteobacteria	Betaproteobacteria	Nitrosomonadales	Nitrosomonadaceae	NZ_PZZR01000003.1	273155	293490	283322	282210	1112.5	25.483	518	4.19e-34	140	47.731	551	1.03e-165	483
WP_110201845.1	DL796_RS11440	10949	12565	NAD+ synthase	NZ_QICH01000004.1	Kangiella spongicola strain ATCC BAA-2076 NODE_4_length_83637_cov_233.210190	Kangiella	Bacteria	Proteobacteria	Gammaproteobacteria	Oceanospirillales	Kangiellaceae	NZ_QICH01000004.1	594	20929	10761.5	11757	995.5	27.606	518	4.06e-38	151	46.435	547	2.68e-162	475
WP_011483230.1	BPRO_RS11475	2404099	2405787	NAD+ synthase	NC_007948.1	Polaromonas sp. JS666	Polaromonas	Bacteria	Proteobacteria	Betaproteobacteria	Burkholderiales	Comamonadaceae	NC_007948.1	2395870	2416190	2406030	2404943	1087	28.24	517	2.94e-35	143	48.85	565	1.58e-166	486
WP_025040871.1	F822_RS09515	2094218	2095834	NAD+ synthase	NZ_CP012371.1	Nitrosospira briensis C-128	Nitrosospira	Bacteria	Proteobacteria	Betaproteobacteria	Nitrosomonadales	Nitrosomonadaceae	NZ_CP012371.1	2083744	2104079	2.09391e+06	2095026	1114.5	25.919	517	5.76e-34	139	48.094	551	2.08e-166	485
WP_026780181.1	K216_RS0111770	2378683	2380371	NAD+ synthase	NZ_JIBH01000001.1	Polaromonas sp. EUR3 1.2.1 K216DRAFT_scf7180000000006_quiver.1_C	Polaromonas	Bacteria	Proteobacteria	Betaproteobacteria	Burkholderiales	Comamonadaceae	NZ_JIBH01000001.1	2368297	2388632	2.37846e+06	2379527	1062.5	26.886	517	7.05e-33	136	48.496	565	3.9e-167	488
WP_047708349.1	L975_RS09580	58567	60216	NAD+ synthase	NZ_JRKB01000052.1	Plesiomonas sp. ZOR0011 L975_55	Plesiomonas	Bacteria	Proteobacteria	Gammaproteobacteria	Enterobacterales		NZ_JRKB01000052.1	50226	70561	60393.5	59391.5	1002	27.466	517	1.26e-31	132	49.91	553	2.86e-173	503
WP_064977247.1	NCTC7364_RS02925	652930	654579	NAD+ synthase	NZ_LT575468.1	Plesiomonas shigelloides strain NCTC10360 genome assembly	Plesiomonas	Bacteria	Proteobacteria	Gammaproteobacteria	Enterobacterales		NZ_LT575468.1	644589	664924	654756	653754	1002	27.079	517	3.28e-31	131	49.729	553	3.96e-173	503
WP_066265988.1	HPA01S_RS02145	469972	471660	NAD+ synthase	NZ_BCTJ01000001.1	Hydrogenophaga palleronii NBRC 102513	Hydrogenophaga	Bacteria	Proteobacteria	Betaproteobacteria	Burkholderiales	Comamonadaceae	NZ_BCTJ01000001.1	459557	479892	469724	470816	1091.5	26.886	517	5.15e-29	125	48.49	563	1.86e-164	481
WP_071464963.1	A9236_RS08570	1155778	1157397	NAD+ synthase	NZ_LZMQ01000003.1	Polynucleobacter sp. QLW-P1DATA-2 2596588481	Polynucleobacter	Bacteria	Proteobacteria	Betaproteobacteria	Burkholderiales	Burkholderiaceae	NZ_LZMQ01000003.1	1145362	1165697	1.15553e+06	1.15659e+06	1058	24.178	517	1.91e-25	114	48.263	547	1.84e-166	486
WP_100692252.1	CWC33_RS02215	442208	443839	NAD+ synthase	NZ_CP025000.1	Idiomarina sp. X4 chromosome	Idiomarina	Bacteria	Proteobacteria	Gammaproteobacteria	Alteromonadales	Idiomarinaceae	NZ_CP025000.1	431863	452198	442030	443024	993	25.532	517	3.83e-31	131	48.452	549	7.33e-168	489
WP_126453561.1	EL386_RS03730	720858	722510	NAD+ synthase	NZ_AP018725.1	Sulfuriflexus mobilis aks1 DNA	Sulfuriflexus	Bacteria	Proteobacteria	Gammaproteobacteria	Chromatiales	Granulosicoccaceae	NZ_AP018725.1	712575	732910	722742	721684	1058.5	27.466	517	6.09e-33	136	47.207	555	1.04e-160	471
WP_010641550.1	ATHIO_RS0112265	41012	42673	NAD+ synthase	NZ_AFOH01000120.1	Acidithiobacillus thiooxidans ATCC 19377 090606.asm.C121	Acidithiobacillus	Bacteria	Proteobacteria	Acidithiobacillia	Acidithiobacillales	Acidithiobacillaceae	NZ_AFOH01000120.1	32660	52995	42827.5	41842.5	985	26.744	516	1.35e-28	123	49.18	549	1.29e-175	509
WP_019429362.1	B473_RS0104500	53546	55228	NAD+ synthase	NZ_ALKO01000015.1	Limnohabitans sp. Rim47 Contig15	Limnohabitans	Bacteria	Proteobacteria	Betaproteobacteria	Burkholderiales	Comamonadaceae	NZ_ALKO01000015.1	45265	65600	55432.5	54387	1045.5	27.907	516	2.08e-30	129	46.346	561	2.14e-161	473
WP_028995299.1	G471_RS0110490	92891	94507	NAD+ synthase	NZ_AUCE01000018.1	Azonexus hydrophilus DSM 23864 G471DRAFT_scaffold00008.8_C	Azonexus	Bacteria	Proteobacteria	Betaproteobacteria	Rhodocyclales	Azonexaceae	NZ_AUCE01000018.1	82527	102862	92694.5	93699	1004.5	26.938	516	1.77e-28	123	52.102	547	9.02e-177	512
WP_061796443.1	D7I37_RS01160	229526	231148	NAD+ synthase	NZ_CP032738.1	Serratia sp. 1D1416 chromosome	Serratia	Bacteria	Proteobacteria	Gammaproteobacteria	Enterobacterales	Yersiniaceae	NZ_CP032738.1	219180	239503	229342	230337	995.5	26.357	516	2.65e-29	125	50.272	551	2.94e-175	508
WP_089953956.1	AMM41_RS05235	97261	98934	NAD+ synthase	NZ_CXON01000003.1	Limnohabitans sp. 2KL-3	Limnohabitans	Bacteria	Proteobacteria	Betaproteobacteria	Burkholderiales	Comamonadaceae	NZ_CXON01000003.1	86890	107225	97057.5	98097.5	1040	26.163	516	2.2e-29	125	46.763	556	2.21e-162	476
WP_090047180.1	LHAB_RS13455	2197395	2199068	NAD+ synthase	NZ_CXOP01000002.1	Limnohabitans sp. 2KL-27	Limnohabitans	Bacteria	Proteobacteria	Betaproteobacteria	Burkholderiales	Comamonadaceae	NZ_CXOP01000002.1	2187024	2207359	2.19719e+06	2.19823e+06	1040	27.132	516	8.63e-28	121	46.403	556	2.25e-159	468
WP_095098870.1	CKW09_RS18815	3983166	3984788	NAD+ synthase	NZ_LT906479.1	Serratia ficaria strain NCTC12148 genome assembly	Serratia	Bacteria	Proteobacteria	Gammaproteobacteria	Enterobacterales	Yersiniaceae	NZ_LT906479.1	3972820	3993143	3.98298e+06	3983977	995.5	26.357	516	2.51e-29	125	50.272	551	1.42e-175	509
WP_100117588.1	B9Z31_RS00315	66828	68501	NAD+ synthase	NZ_NESG01000001.1	Limnohabitans sp. G3-2 LimC-G3-2-C1	Limnohabitans	Bacteria	Proteobacteria	Betaproteobacteria	Burkholderiales	Comamonadaceae	NZ_NESG01000001.1	56459	76794	66626.5	67664.5	1038	26.938	516	1.29e-28	123	46.583	556	4.87e-159	467
WP_108330565.1	B9Z47_RS07355	631571	633244	NAD+ synthase	NZ_NESL01000002.1	Limnohabitans sp. 2KL-1 LimC-2KL-1-C2	Limnohabitans	Bacteria	Proteobacteria	Betaproteobacteria	Burkholderiales	Comamonadaceae	NZ_NESL01000002.1	621200	641535	631368	632408	1040	27.326	516	3.77e-29	125	46.953	558	8.01e-158	464
WP_108364713.1	B9Z50_RS12160	181084	182757	NAD+ synthase	NZ_NESH01000004.1	Limnohabitans sp. Bal53 LimC-Bal53-C4	Limnohabitans	Bacteria	Proteobacteria	Betaproteobacteria	Burkholderiales	Comamonadaceae	NZ_NESH01000004.1	172794	193129	182962	181920	1041	26.163	516	1.86e-28	123	46.763	556	8.61e-163	477
WP_108414695.1	B9Z52_RS15180	44115	45788	NAD+ synthase	NZ_NESC01000012.1	Limnohabitans sp. Jir72 LimC-Jir72-C12	Limnohabitans	Bacteria	Proteobacteria	Betaproteobacteria	Burkholderiales	Comamonadaceae	NZ_NESC01000012.1	35823	56158	45990.5	44951.5	1039	26.55	516	1.89e-29	126	46.223	556	1.66e-159	468
WP_121458883.1	DFR40_RS12685	13943	15559	NAD+ synthase	NZ_RBXP01000017.1	Azonexus fungiphilus strain DSM 23841 Ga0244549_106	Azonexus	Bacteria	Proteobacteria	Betaproteobacteria	Rhodocyclales	Azonexaceae	NZ_RBXP01000017.1	5591	25926	15758.5	14751	1007.5	26.938	516	1.72e-28	123	51.737	547	2.09e-176	511
WP_123290074.1	EDC27_RS08065	479250	480899	NAD+ synthase	NZ_RJVA01000011.1	Desulfosoma caldarium strain DSM 22027 Ga0244684_103	Desulfosoma	Bacteria	Proteobacteria	Deltaproteobacteria	Syntrophobacterales	Syntrophobacteraceae	NZ_RJVA01000011.1	470896	491231	481064	480074	989	24.225	516	3.59e-18	91.3	40.747	562	3.65e-117	360
WP_011630282.1	MLG_RS12890	2891927	2893552	NAD+ synthase	NC_008340.1	Alkalilimnicola ehrlichii MLHE-1	Alkalilimnicola	Bacteria	Proteobacteria	Gammaproteobacteria	Chromatiales	Ectothiorhodospiraceae	NC_008340.1	2883679	2904014	2.89385e+06	2.89274e+06	1107	26.602	515	5.28e-31	130	49.726	547	2.82e-158	464
WP_035191879.1	B9Y62_RS14670	2848880	2850529	NAD+ synthase	NZ_LT841305.1	Acidithiobacillus ferrivorans isolate PRJEB5721 genome assembly	Acidithiobacillus	Bacteria	Proteobacteria	Acidithiobacillia	Acidithiobacillales	Acidithiobacillaceae	NZ_LT841305.1	2840526	2860861	2.85069e+06	2.8497e+06	989	26.602	515	1.19e-27	120	49.909	549	4.26e-157	462
WP_053175374.1	H663_RS32320	62822	64495	NAD+ synthase	NZ_LFYT02000014.1	Limnohabitans planktonicus II-D5 LimC-II-D5-C14	Limnohabitans	Bacteria	Proteobacteria	Betaproteobacteria	Burkholderiales	Comamonadaceae	NZ_LFYT02000014.1	52452	72787	62619.5	63658.5	1039	27.573	515	1.37e-32	135	46.043	556	5.56e-160	469
WP_096461265.1	SVA_RS11000	2314212	2315840	NAD+ synthase	NZ_AP014936.1	Sulfurifustis variabilis DNA	Sulfurifustis	Bacteria	Proteobacteria	Gammaproteobacteria	Acidiferrobacterales	Acidiferrobacteraceae	NZ_AP014936.1	2303823	2324158	2.31399e+06	2315026	1035.5	27.184	515	7.63e-30	127	51.712	555	5.73e-171	497
WP_108286536.1	B9Z33_RS08245	413643	415316	NAD+ synthase	NZ_NERW01000002.1	Limnohabitans sp. T6-20 LimC-T6-20-C2	Limnohabitans	Bacteria	Proteobacteria	Betaproteobacteria	Burkholderiales	Comamonadaceae	NZ_NERW01000002.1	405352	425687	415520	414480	1040	27.379	515	7.04e-30	127	46.043	556	4.52e-159	467
WP_108427831.1	B9Z34_RS09225	58031	59704	NAD+ synthase	NZ_NESF01000007.1	Limnohabitans sp. Hippo3 LimC-Hippo3-C7	Limnohabitans	Bacteria	Proteobacteria	Betaproteobacteria	Burkholderiales	Comamonadaceae	NZ_NESF01000007.1	49740	70075	59907.5	58867.5	1040	27.379	515	8.49e-32	133	46.942	556	9.39e-164	479
WP_121442599.1	DFR31_RS10275	73231	74856	NAD+ synthase	NZ_RCDA01000003.1	Alkalispirillum mobile strain DSM 12769 Ga0244526_103	Alkalispirillum	Bacteria	Proteobacteria	Gammaproteobacteria	Chromatiales	Ectothiorhodospiraceae	NZ_RCDA01000003.1	62814	83149	72981.5	74043.5	1062	26.602	515	3.03e-29	125	49.18	549	2.16e-154	455
WP_127025574.1	EK374_RS16130	3551390	3553003	NAD+ synthase	NZ_CP034683.1	Rheinheimera sp. LHK132 chromosome	Rheinheimera	Bacteria	Proteobacteria	Gammaproteobacteria	Chromatiales	Chromatiaceae	NZ_CP034683.1	3541047	3561382	3.55121e+06	3.5522e+06	982	25.631	515	3.88e-26	115	46	550	2.6e-150	444
WP_004941363.1	GSMA_RS10275	40129	41751	NAD+ synthase	NZ_JMPQ01000037.1	Serratia marcescens subsp. marcescens ATCC 13880 GSMA.assembly.40	Serratia	Bacteria	Proteobacteria	Gammaproteobacteria	Enterobacterales	Yersiniaceae	NZ_JMPQ01000037.1	31772	52098	41935	40940	995	26.265	514	6.4e-31	130	50.635	551	1.51e-176	511
WP_011480107.1	MFLA_RS09640	2022546	2024153	NAD+ synthase	NC_007947.1	Methylobacillus flagellatus KT	Methylobacillus	Bacteria	Proteobacteria	Betaproteobacteria	Nitrosomonadales	Methylophilaceae	NC_007947.1	2012174	2032509	2.02234e+06	2.02335e+06	1008	25.875	514	9.35e-29	124	48.727	550	3.65e-165	482
WP_016929779.1	CRO23_RS05305	1121825	1123447	NAD+ synthase	NZ_OCMX01000001.1	Serratia sp. JKS296	Serratia	Bacteria	Proteobacteria	Gammaproteobacteria	Enterobacterales	Yersiniaceae	NZ_OCMX01000001.1	1113468	1133779	1.12362e+06	1122636	987.5	26.654	514	5.84e-31	130	50.635	551	1.85e-176	511
WP_020558010.1	A3IK_RS0100590	132098	133738	NAD+ synthase	NZ_KB904746.1	Thiofilum flexile DSM 14609 A3IKDRAFT_scaffold_0.1	Thiofilum	Bacteria	Proteobacteria	Gammaproteobacteria	Thiotrichales	Thiofilaceae	NZ_KB904746.1	121734	142069	131902	132918	1016.5	25.292	514	8.71e-33	136	46.812	549	3.47e-158	464
WP_033632314.1	JL05_RS09980	2176410	2178032	NAD+ synthase	NZ_JPUX01000001.1	Serratia nematodiphila DZ0503SBS1 strain DSM 21420 Contig001	Serratia	Bacteria	Proteobacteria	Gammaproteobacteria	Enterobacterales	Yersiniaceae	NZ_JPUX01000001.1	2168053	2188364	2.17821e+06	2177221	987.5	26.459	514	9.86e-31	130	50.635	551	1.08e-176	511
WP_047768529.1	AAY47_RS07615	38035	39657	NAD+ synthase	NZ_LDNM01000028.1	Xenorhabdus griffiniae strain BMMCB Contig28	Xenorhabdus	Bacteria	Proteobacteria	Gammaproteobacteria	Enterobacterales	Morganellaceae	NZ_LDNM01000028.1	27684	48019	37851.5	38846	994.5	25.097	514	4.01e-28	122	48.007	552	4e-162	474
WP_067264257.1	A7981_RS03880	839464	841089	NAD+ synthase	NZ_LXUF01000001.1	Methylovorus sp. MM2 NODE_1	Methylovorus	Bacteria	Proteobacteria	Betaproteobacteria	Nitrosomonadales	Methylophilaceae	NZ_LXUF01000001.1	831122	851457	841290	840276	1013	25.486	514	1.14e-31	132	47.802	546	1.01e-162	476
WP_068991348.1	KS2013_RS06465	1401121	1402737	NAD+ synthase	NZ_CP012418.1	Kangiella sediminilitoris strain KCTC 23892	Kangiella	Bacteria	Proteobacteria	Gammaproteobacteria	Oceanospirillales	Kangiellaceae	NZ_CP012418.1	1390766	1411101	1.40093e+06	1401929	995.5	26.07	514	1.55e-32	135	46.984	547	1.69e-165	483
WP_090142996.1	AMM33_RS19965	16011	17684	NAD+ synthase	NZ_CXOO01000062.1	Limnohabitans sp. DM1	Limnohabitans	Bacteria	Proteobacteria	Betaproteobacteria	Burkholderiales	Comamonadaceae	NZ_CXOO01000062.1	5640	25975	15807.5	16847.5	1040	25.875	514	3.52e-28	122	46.942	556	3.65e-163	478
WP_096407326.1	HH1059_RS01070	234457	236118	NAD+ synthase	NZ_AP017372.2	Halorhodospira halochloris DNA	Halorhodospira	Bacteria	Proteobacteria	Gammaproteobacteria	Chromatiales	Ectothiorhodospiraceae	NZ_AP017372.2	226155	246490	236322	235288	1035	26.07	514	3.22e-30	128	48.108	555	3.41e-160	470
WP_098942291.1	CRN77_RS09465	2142843	2144459	NAD+ synthase	NZ_CP023965.1	Proteus vulgaris strain FDAARGOS_366 chromosome	Proteus	Bacteria	Proteobacteria	Gammaproteobacteria	Enterobacterales	Morganellaceae	NZ_CP023965.1	2134475	2154810	2.14464e+06	2143651	991.5	24.125	514	3.03e-25	113	47.005	551	1.26e-158	466
WP_099073661.1	B6258_RS00565	47783	49399	NAD+ synthase	NZ_NBVR01000003.1	Proteus alimentorum strain 08MAS0041 scaffold12	Proteus	Bacteria	Proteobacteria	Gammaproteobacteria	Enterobacterales	Morganellaceae	NZ_NBVR01000003.1	37432	57767	47599.5	48591	991.5	23.541	514	3.53e-23	106	46.461	551	1.82e-156	460
WP_100174044.1	B9Z40_RS14385	201656	203329	NAD+ synthase	NZ_NESM01000004.1	Limnohabitans sp. 15K LimC-15K-C4	Limnohabitans	Bacteria	Proteobacteria	Betaproteobacteria	Burkholderiales	Comamonadaceae	NZ_NESM01000004.1	193365	213700	203532	202492	1040	26.07	514	2.32e-28	122	46.763	556	3.38e-162	475
WP_108325148.1	B9Z43_RS10380	236375	238048	NAD+ synthase	NZ_NERX01000004.1	Limnohabitans sp. MMS-10A-192 LimC-MMS-10A-192-C4	Limnohabitans	Bacteria	Proteobacteria	Betaproteobacteria	Burkholderiales	Comamonadaceae	NZ_NERX01000004.1	228069	248404	238236	237212	1025	26.265	514	3.57e-29	125	45.683	556	1.71e-157	463
WP_108352392.1	B9Z49_RS05310	153318	154991	NAD+ synthase	NZ_NESJ01000004.1	Limnohabitans sp. 2KL-51 LimC-2KL-51-C4	Limnohabitans	Bacteria	Proteobacteria	Betaproteobacteria	Burkholderiales	Comamonadaceae	NZ_NESJ01000004.1	145027	165362	155194	154154	1040	27.237	514	1.98e-30	129	46.583	556	1.74e-161	473
WP_109392235.1	DK865_RS14525	168029	169645	NAD+ synthase	NZ_PENW01000026.1	Proteus sp. FJ2001126-3 scaffold10	Proteus	Bacteria	Proteobacteria	Gammaproteobacteria	Enterobacterales	Morganellaceae	NZ_PENW01000026.1	157678	178013	167846	168837	991.5	23.93	514	3.52e-24	110	46.461	551	1.84e-156	460
WP_109392984.1	DK856_RS01400	329954	331570	NAD+ synthase	NZ_PENU01000001.1	Proteus genomosp. 5 str. ATCC 51470 Scaffold1_1	Proteus	Bacteria	Proteobacteria	Gammaproteobacteria	Enterobacterales	Morganellaceae	NZ_PENU01000001.1	321586	341921	331754	330762	991.5	23.735	514	3.25e-24	110	46.642	551	7.25e-157	461
WP_109396376.1	DK858_RS04445	18238	19854	NAD+ synthase	NZ_PENZ01000017.1	Proteus sp. TJ1636 scaffold1	Proteus	Bacteria	Proteobacteria	Gammaproteobacteria	Enterobacterales	Morganellaceae	NZ_PENZ01000017.1	9870	30205	20037.5	19046	991.5	23.346	514	1.35e-23	108	46.279	551	7.16e-156	458
WP_109419110.1	DK860_RS03705	172585	174201	NAD+ synthase	NZ_PGWT01000003.1	Proteus cibarius strain JCM 30699 Scaffold3_1	Proteus	Bacteria	Proteobacteria	Gammaproteobacteria	Enterobacterales	Morganellaceae	NZ_PGWT01000003.1	162234	182569	172402	173393	991.5	24.125	514	2.23e-24	110	47.005	551	7.1e-158	464
WP_004952129.1	SERAS12_RS19180	4111977	4113599	NAD+ synthase	NC_015566.1	Serratia sp. AS12	Serratia	Bacteria	Proteobacteria	Gammaproteobacteria	Enterobacterales	Yersiniaceae	NC_015566.1	4101619	4121954	4.11179e+06	4112788	1001.5	26.511	513	9.86e-31	130	49.728	551	1.79e-174	506
WP_012146356.1	SPRO_RS18705	4037435	4039057	NAD+ synthase	NC_009832.1	Serratia proteamaculans 568	Serratia	Bacteria	Proteobacteria	Gammaproteobacteria	Enterobacterales	Yersiniaceae	NC_009832.1	4027089	4047424	4.03726e+06	4038246	989.5	26.316	513	1.94e-29	125	49.183	551	4.84e-172	500
WP_013029785.1	SLIT_RS08270	1666703	1668307	NAD+ synthase	NC_013959.1	Sideroxydans lithotrophicus ES-1	Sideroxydans	Bacteria	Proteobacteria	Betaproteobacteria	Nitrosomonadales	Gallionellaceae	NC_013959.1	1656334	1676669	1.6665e+06	1667505	1003.5	25.926	513	3.83e-35	142	49.908	543	6.37e-176	509
WP_013147501.1	M301_RS04140	915577	917190	NAD+ synthase	NC_014207.1	Methylotenera versatilis 301	Methylotenera	Bacteria	Proteobacteria	Betaproteobacteria	Nitrosomonadales	Methylophilaceae	NC_014207.1	907255	927590	917422	916384	1039	25.341	513	2.6e-32	134	48.162	544	1.68e-163	478
WP_019425322.1	B472_RS03280	153114	154787	NAD+ synthase	NZ_ALKN02000002.1	Limnohabitans sp. Rim28 LimC-Rim28-C2	Limnohabitans	Bacteria	Proteobacteria	Betaproteobacteria	Burkholderiales	Comamonadaceae	NZ_ALKN02000002.1	142755	163090	152922	153950	1028	26.316	513	3.91e-27	119	46.223	556	3.3e-159	468
WP_019452332.1	ATE40_RS15385	3267587	3269209	NAD+ synthase	NZ_CP016948.1	Serratia sp. YD25 chromosome	Serratia	Bacteria	Proteobacteria	Gammaproteobacteria	Enterobacterales	Yersiniaceae	NZ_CP016948.1	3257240	3277566	3267403	3268398	995	26.121	513	8.43e-31	130	50.272	551	1.62e-174	506
WP_023489145.1	IO95_RS20420	63334	64956	NAD+ synthase	NZ_AYKS02000108.1	Serratia sp. DD3 SRDD_contig000108	Serratia	Bacteria	Proteobacteria	Gammaproteobacteria	Enterobacterales	Yersiniaceae	NZ_AYKS02000108.1	52963	73298	63130.5	64145	1014.5	26.511	513	3.51e-29	125	50.635	551	1.13e-175	509
WP_024484264.1	WN53_RS00905	229468	231090	NAD+ synthase	NZ_CP011254.1	Serratia fonticola strain DSM 4576	Serratia	Bacteria	Proteobacteria	Gammaproteobacteria	Enterobacterales	Yersiniaceae	NZ_CP011254.1	219119	239454	229286	230279	992.5	26.316	513	1.4e-32	135	48.82	551	3.3e-169	493
WP_025303930.1	C3F38_RS21645	4485893	4487515	NAD+ synthase	NZ_CP026383.1	Serratia sp. SSNIH1 chromosome	Serratia	Bacteria	Proteobacteria	Gammaproteobacteria	Enterobacterales	Yersiniaceae	NZ_CP026383.1	4475546	4495872	4485709	4486704	995	25.731	513	1.34e-30	129	50.454	551	2.47e-175	508
WP_025870598.1	JCM2850_RS06380	67083	68696	NAD+ synthase	NZ_BAMT01000003.1	Methylobacillus glycogenes JCM 2850	Methylobacillus	Bacteria	Proteobacteria	Betaproteobacteria	Nitrosomonadales	Methylophilaceae	NZ_BAMT01000003.1	58769	79104	68936.5	67889.5	1047	26.706	513	2.62e-34	140	47.802	546	1.28e-164	481
WP_026309403.1	B158_RS0112655	719149	720783	NAD+ synthase	NZ_KB893651.1	Kangiella aquimarina DSM 16071 B158DRAFT_scaffold_1.2	Kangiella	Bacteria	Proteobacteria	Gammaproteobacteria	Oceanospirillales	Kangiellaceae	NZ_KB893651.1	710811	731146	720978	719966	1012.5	24.561	513	3.27e-31	131	45.917	551	1.11e-159	468
WP_027475429.1	L880_RS0109190	207334	209007	NAD+ synthase	NZ_JADZ01000011.1	Curvibacter gracilis ATCC BAA-807 L880DRAFT_scaffold00007.7_C	Curvibacter	Bacteria	Proteobacteria	Betaproteobacteria	Burkholderiales	Comamonadaceae	NZ_JADZ01000011.1	196937	217272	207104	208170	1066	26.901	513	9.4e-32	133	50.18	556	8.27e-172	500
WP_033644110.1	CPH57_RS15145	3178923	3180545	NAD+ synthase	NZ_LT907843.1	Serratia sp. JKS000199 genome assembly	Serratia	Bacteria	Proteobacteria	Gammaproteobacteria	Enterobacterales	Yersiniaceae	NZ_LT907843.1	3168575	3188910	3.17874e+06	3179734	991.5	25.731	513	1.41e-30	129	50.635	551	2.54e-176	511
WP_033651582.1	BMF90_RS04885	182084	183706	NAD+ synthase	NZ_MORI01000006.1	Serratia sp. OLHL2 NODE_10_length_225974_cov_38.6344_ID_19	Serratia	Bacteria	Proteobacteria	Gammaproteobacteria	Enterobacterales	Yersiniaceae	NZ_MORI01000006.1	171737	192063	181900	182895	995	25.536	513	4.87e-30	127	50.635	551	2.87e-176	511
WP_038499975.1	IX83_RS05335	1230039	1231703	NAD+ synthase	NZ_CP009238.1	Basilea psittacipulmonis DSM 24701	Basilea	Bacteria	Proteobacteria	Betaproteobacteria	Burkholderiales	Alcaligenaceae	NZ_CP009238.1	1219691	1240026	1.22986e+06	1230871	1012.5	26.511	513	2.73e-30	128	45.144	556	6.11e-158	464
WP_042785221.1	SERRSCBI_RS18260	3894697	3896319	NAD+ synthase	NZ_CP003424.1	Serratia sp. SCBI	Serratia	Bacteria	Proteobacteria	Gammaproteobacteria	Enterobacterales	Yersiniaceae	NZ_CP003424.1	3884349	3904684	3.89452e+06	3895508	991.5	25.926	513	4.11e-31	130	50.454	551	2.39e-175	508
WP_057205788.1	ASE31_RS27380	194866	196530	NAD+ synthase	NZ_LMIH01000041.1	Acidovorax sp. Root217 contig_5	Acidovorax	Bacteria	Proteobacteria	Betaproteobacteria	Burkholderiales	Comamonadaceae	NZ_LMIH01000041.1	186601	206918	196760	195698	1061.5	27.29	513	5.13e-25	112	50.903	554	2.37e-170	496
WP_060430484.1	AWX72_RS18430	136252	137874	NAD+ synthase	NZ_FCJL01000004.1	Serratia sp. 2880STDY5682895	Serratia	Bacteria	Proteobacteria	Gammaproteobacteria	Enterobacterales	Yersiniaceae	NZ_FCJL01000004.1	127895	148221	138058	137063	995	25.731	513	1.73e-30	129	50.454	551	7.1e-175	507
WP_065506489.1	D4100_RS18020	101968	103590	NAD+ synthase	NZ_QYYG01000006.1	Serratia sp. S40 scaffold_6	Serratia	Bacteria	Proteobacteria	Gammaproteobacteria	Enterobacterales	Yersiniaceae	NZ_QYYG01000006.1	93604	113939	103772	102779	992.5	26.511	513	5.73e-31	130	49.002	551	2.16e-173	503
WP_069367839.1	BHE86_RS05245	296820	298436	NAD+ synthase	NZ_MIIW01000029.1	Shigella sp. FC1655 NODE_1_length_514239_cov_28.9445_ID_1	Shigella	Bacteria	Proteobacteria	Gammaproteobacteria	Enterobacterales	Enterobacteriaceae	NZ_MIIW01000029.1	288452	308787	298620	297628	991.5	23.392	513	2.11e-24	110	46.461	551	2.84e-156	459
WP_072063248.1	CUB63_RS06810	56218	57834	NAD+ synthase	NZ_PHFJ01000004.1	Proteus penneri strain ATCC 33519 Scaffold4_1	Proteus	Bacteria	Proteobacteria	Gammaproteobacteria	Enterobacterales	Morganellaceae	NZ_PHFJ01000004.1	45867	66202	56034.5	57026	991.5	23.392	513	1.17e-23	108	46.461	551	1.88e-156	460
WP_087446985.1	CAP31_RS07570	1491578	1493194	NAD+ synthase	NZ_CP021138.1	Sulfuriferula sp. AH1 chromosome	Sulfuriferula	Bacteria	Proteobacteria	Betaproteobacteria	Nitrosomonadales	Gallionellaceae	NZ_CP021138.1	1481246	1501581	1.49141e+06	1492386	972.5	27.096	513	7.79e-37	148	50.73	548	1.4e-175	509
WP_088178183.1	OYT1_RS02985	627224	628831	NAD+ synthase	NZ_AP018738.1	Ferriphaselus amnicola OYT1 DNA	Ferriphaselus	Bacteria	Proteobacteria	Betaproteobacteria	Nitrosomonadales	Gallionellaceae	NZ_AP018738.1	618912	639247	629080	628028	1052	25.926	513	2.07e-22	104	50.46	543	8.52e-177	512
WP_089376134.1	CHB59_RS10175	111535	113145	NAD+ synthase	NZ_FZOA01000008.1	Methylobacillus rhizosphaerae strain Ca-68	Methylobacillus	Bacteria	Proteobacteria	Betaproteobacteria	Nitrosomonadales	Methylophilaceae	NZ_FZOA01000008.1	103179	123514	113346	112340	1006.5	26.706	513	1.03e-27	120	47.985	546	1.47e-161	473
WP_093187992.1	THIOKS1_RS11220	2461644	2463269	NAD+ synthase	NZ_LN848257.1	Thiocapsa sp. KS1	Thiocapsa	Bacteria	Proteobacteria	Gammaproteobacteria	Chromatiales	Chromatiaceae	NZ_LN848257.1	2451228	2471563	2.4614e+06	2.46246e+06	1061	27.485	513	1.27e-34	141	50.365	548	6.77e-169	492
WP_096674468.1	CP950_RS08205	179644	181263	NAD+ synthase	NZ_OANS01000004.1	Polynucleobacter meluiroseus strain AP-Melu-1000-B4	Polynucleobacter	Bacteria	Proteobacteria	Betaproteobacteria	Burkholderiales	Burkholderiaceae	NZ_OANS01000004.1	169221	189556	179388	180454	1065	25.926	513	7.5e-29	124	48.723	548	8.22e-169	491
WP_107227804.1	C9411_RS20315	42127	43749	NAD+ synthase	NZ_PYTW01000010.1	Serratia sp. Nf2 NODE_10_length_240613_cov_11.864	Serratia	Bacteria	Proteobacteria	Gammaproteobacteria	Enterobacterales	Yersiniaceae	NZ_PYTW01000010.1	33770	54081	43925.5	42938	987.5	26.121	513	1.1e-31	132	50.454	551	3.29e-174	505
WP_108311404.1	B9Z37_RS02215	497894	499567	NAD+ synthase	NZ_NESN01000001.1	Limnohabitans parvus II-B4 LimC-II-B4-C1	Limnohabitans	Bacteria	Proteobacteria	Betaproteobacteria	Burkholderiales	Comamonadaceae	NZ_NESN01000001.1	487525	507860	497692	498730	1038	27.29	513	1.22e-29	126	46.774	558	6.14e-162	474
WP_108375657.1	B9Z51_RS13820	471350	473023	NAD+ synthase	NZ_NERV01000003.1	Limnohabitans sp. T6-5 LimC-T6-5-C3	Limnohabitans	Bacteria	Proteobacteria	Betaproteobacteria	Burkholderiales	Comamonadaceae	NZ_NERV01000003.1	463041	483376	473208	472186	1022	28.265	513	5.79e-33	136	46.403	556	7.46e-161	472
WP_108406989.1	B9Z45_RS09540	46797	48470	NAD+ synthase	NZ_NESK01000016.1	Limnohabitans sp. 2KL-17 LimC-2KL-17-C16	Limnohabitans	Bacteria	Proteobacteria	Betaproteobacteria	Burkholderiales	Comamonadaceae	NZ_NESK01000016.1	36426	56761	46593.5	47633.5	1040	26.901	513	4.14e-30	128	46.403	556	1.58e-156	461
WP_109399846.1	DK861_RS08670	265654	267270	NAD+ synthase	NZ_PENY01000021.1	Proteus sp. TJ1640 scaffold8	Proteus	Bacteria	Proteobacteria	Gammaproteobacteria	Enterobacterales	Morganellaceae	NZ_PENY01000021.1	257286	277621	267454	266462	991.5	23.392	513	2.06e-23	107	46.279	551	8.15e-156	458
WP_115184009.1	DX552_RS17660	3651962	3653584	NAD+ synthase	NZ_UGYN01000002.1	Serratia quinivorans strain NCTC11544	Serratia	Bacteria	Proteobacteria	Gammaproteobacteria	Enterobacterales	Yersiniaceae	NZ_UGYN01000002.1	3643595	3663930	3.65376e+06	3652773	989.5	26.316	513	3.92e-29	125	49.002	551	4.13e-171	497
WP_120795889.1	BDD21_RS03015	684963	686588	NAD+ synthase	NZ_RBXL01000001.1	Thiocapsa rosea strain DSM 235 Ga0242571_11	Thiocapsa	Bacteria	Proteobacteria	Gammaproteobacteria	Chromatiales	Chromatiaceae	NZ_RBXL01000001.1	674471	694806	684638	685776	1137	27.875	513	4.18e-39	154	50.727	550	7.05e-174	504
WP_121607580.1	D9980_RS13650	3038476	3040098	NAD+ synthase	NZ_CP033055.1	Serratia sp. 3ACOL1 chromosome	Serratia	Bacteria	Proteobacteria	Gammaproteobacteria	Enterobacterales	Yersiniaceae	NZ_CP033055.1	3028127	3048462	3.03829e+06	3039287	992.5	26.316	513	2.88e-32	134	49.002	551	6.13e-169	492
WP_123892398.1	EGY12_RS01905	334448	336070	NAD+ synthase	NZ_CP033831.1	Serratia sp. FDAARGOS_506 chromosome	Serratia	Bacteria	Proteobacteria	Gammaproteobacteria	Enterobacterales	Yersiniaceae	NZ_CP033831.1	324101	344427	334264	335259	995	25.731	513	1.65e-30	129	50.454	551	7.46e-176	509
WP_133587127.1	EV696_RS01215	256621	258231	NAD+ synthase	NZ_SNYM01000001.1	Permianibacter aggregans strain DSM 103792 Ga0310476_101	Permianibacter	Bacteria	Proteobacteria	Gammaproteobacteria	Pseudomonadales	Pseudomonadaceae	NZ_SNYM01000001.1	248280	268600	258440	257426	1014	26.121	513	9.84e-31	129	47.715	547	1.87e-159	468
WP_004304465.1	TMZ1T_RS08695	1979909	1981537	NAD+ synthase	NC_011662.2	Thauera sp. MZ1T	Thauera	Bacteria	Proteobacteria	Betaproteobacteria	Rhodocyclales	Zoogloeaceae	NC_011662.2	1971554	1991889	1.98172e+06	1980723	998.5	26.562	512	1.29e-26	117	49.726	547	8.54e-167	486
WP_004959602.1	EL065_RS13420	2764263	2765885	NAD+ synthase	NZ_LR134117.1	Serratia odorifera strain NCTC11214 genome assembly	Serratia	Bacteria	Proteobacteria	Gammaproteobacteria	Enterobacterales	Yersiniaceae	NZ_LR134117.1	2756042	2776377	2.76621e+06	2765074	1135.5	26.172	512	1.01e-28	124	49.546	551	1.81e-173	503
WP_015673435.1	D781_RS16300	3571651	3573273	NAD+ synthase	NC_020064.1	Serratia sp. FGI94	Serratia	Bacteria	Proteobacteria	Gammaproteobacteria	Enterobacterales	Yersiniaceae	NC_020064.1	3561302	3581637	3.57147e+06	3572462	992.5	26.758	512	9.68e-31	130	49.909	551	4.94e-173	502
WP_020227720.1	AVS7_RS06995	218252	219913	NAD+ synthase	NZ_DF238908.1	Acidovorax sp. MR-S7	Acidovorax	Bacteria	Proteobacteria	Betaproteobacteria	Burkholderiales	Comamonadaceae	NZ_DF238908.1	207874	228191	218032	219082	1050	27.344	512	1.29e-28	123	49.275	552	4.83e-160	469
WP_020828185.1	M495_RS18415	3939368	3940990	NAD+ synthase	NC_021741.1	Serratia liquefaciens ATCC 27592	Serratia	Bacteria	Proteobacteria	Gammaproteobacteria	Enterobacterales	Yersiniaceae	NC_021741.1	3929022	3949345	3.93918e+06	3940179	995.5	25.781	512	8.36e-30	127	49.365	551	5.04e-173	502
WP_024913172.1	Z042_RS10655	2420458	2422080	NAD+ synthase	NZ_CP007044.2	Chania multitudinisentens RB-25	Chania	Bacteria	Proteobacteria	Gammaproteobacteria	Enterobacterales	Yersiniaceae	NZ_CP007044.2	2412094	2432429	2.42226e+06	2421269	992.5	27.148	512	3.93e-31	131	48.82	551	6.33e-169	492
WP_037395375.1	JV45_RS03120	63214	64836	NAD+ synthase	NZ_JQEJ01000006.1	Serratia sp. Ag2 contig_6	Serratia	Bacteria	Proteobacteria	Gammaproteobacteria	Enterobacterales	Yersiniaceae	NZ_JQEJ01000006.1	54850	75185	65017.5	64025	992.5	25.977	512	2.23e-29	125	48.82	551	1.68e-170	496
WP_046687666.1	LG59_RS13630	2876363	2877985	NAD+ synthase	NZ_JSFB01000001.1	Serratia ureilytica strain Lr5/4 LG59.unitig_0_quiver	Serratia	Bacteria	Proteobacteria	Gammaproteobacteria	Enterobacterales	Yersiniaceae	NZ_JSFB01000001.1	2866015	2886350	2.87618e+06	2877174	991.5	25.781	512	5.34e-30	127	50.635	551	6.81e-177	512
WP_053907991.1	M992_RS07455	55001	56623	NAD+ synthase	NZ_LGAA01000016.1	Moellerella wisconsensis ATCC 35017 Sequence00016	Moellerella	Bacteria	Proteobacteria	Gammaproteobacteria	Enterobacterales	Morganellaceae	NZ_LGAA01000016.1	46636	66971	56803.5	55812	991.5	25.781	512	1.61e-26	117	47.645	552	7.27e-163	476
WP_068807086.1	BB334_RS08440	326048	327676	NAD+ synthase	NZ_MBFM01000003.1	Thauera phenolivorans strain ZV1C Scaffold3	Thauera	Bacteria	Proteobacteria	Betaproteobacteria	Rhodocyclales	Zoogloeaceae	NZ_MBFM01000003.1	317703	338038	327870	326862	1008.5	27.148	512	4.5e-28	122	50.365	548	1.06e-169	494
WP_071472447.1	BFR47_RS07265	21295	22914	NAD+ synthase	NZ_MDKE01000016.1	Oceanisphaera psychrotolerans strain LAM-WHM-ZC NODE_24_length_58907_cov_265.677_ID_47	Oceanisphaera	Bacteria	Proteobacteria	Gammaproteobacteria	Aeromonadales	Aeromonadaceae	NZ_MDKE01000016.1	10949	31284	21116.5	22104.5	988	27.734	512	1.37e-27	120	49.91	553	5.16e-168	489
WP_076942733.1	BMI79_RS13880	61323	62945	NAD+ synthase	NZ_MOXD01000007.1	Serratia oryzae strain J11-6 NODE_7_length_291995_cov_41.6422	Serratia	Bacteria	Proteobacteria	Gammaproteobacteria	Enterobacterales	Yersiniaceae	NZ_MOXD01000007.1	52959	73294	63126.5	62134	992.5	26.562	512	2.74e-31	131	48.639	551	6.5e-172	499
WP_078120994.1	B1781_RS18060	3808449	3810044	NAD+ synthase	NZ_CP019936.1	Chromatiaceae bacterium 2141T.STBD.0c.01a chromosome		Bacteria	Proteobacteria	Gammaproteobacteria	Chromatiales	Chromatiaceae	NZ_CP019936.1	3798052	3818387	3.80822e+06	3.80925e+06	1027	26.172	512	4.17e-34	139	50.364	550	2.81e-163	477
WP_086963923.1	CBP12_RS07775	1687147	1688775	NAD+ synthase	NZ_CP021376.1	Oceanisphaera sp. AMac2203 chromosome	Oceanisphaera	Bacteria	Proteobacteria	Gammaproteobacteria	Aeromonadales	Aeromonadaceae	NZ_CP021376.1	1676761	1697096	1.68693e+06	1687961	1032.5	24.219	512	2.34e-20	98.2	47.302	556	1.98e-159	468
WP_104485660.1	UN63_RS04860	14712	16331	NAD+ synthase	NZ_MPZM01000007.1	Oceanisphaera arctica strain V1-41 contig00007	Oceanisphaera	Bacteria	Proteobacteria	Gammaproteobacteria	Aeromonadales	Aeromonadaceae	NZ_MPZM01000007.1	4366	24701	14533.5	15521.5	988	26.953	512	3.04e-29	125	49.548	553	2.75e-172	500
WP_105233484.1	CLM71_RS17990	3745430	3747052	NAD+ synthase	NZ_CP023268.1	Serratia sp. MYb239 chromosome	Serratia	Bacteria	Proteobacteria	Gammaproteobacteria	Enterobacterales	Yersiniaceae	NZ_CP023268.1	3735081	3755416	3.74525e+06	3746241	992.5	25.781	512	1.16e-29	126	50.091	551	8.23e-173	502
WP_111739446.1	DQM29_RS04130	887169	888788	NAD+ synthase	NZ_LS483470.1	Leminorella richardii strain NCTC12151 genome assembly	Leminorella	Bacteria	Proteobacteria	Gammaproteobacteria	Enterobacterales	Budviciaceae	NZ_LS483470.1	878802	899137	888970	887978	991	25.977	512	1.19e-27	120	48.094	551	4.47e-169	492
WP_115058250.1	EBA31_RS19805	4088940	4090562	NAD+ synthase	NZ_CP033162.1	Serratia sp. P2ACOL2 chromosome	Serratia	Bacteria	Proteobacteria	Gammaproteobacteria	Enterobacterales	Yersiniaceae	NZ_CP033162.1	4078594	4098917	4.08876e+06	4089751	995.5	25.781	512	9e-30	127	49.546	551	6.69e-173	502
WP_126792813.1	CWE06_RS07725	204237	205856	NAD+ synthase	NZ_PIPI01000004.1	Aliidiomarina haloalkalitolerans strain AK5 contig4	Aliidiomarina	Bacteria	Proteobacteria	Gammaproteobacteria	Alteromonadales	Idiomarinaceae	NZ_PIPI01000004.1	195879	216214	206046	205046	1000	26.562	512	3.77e-21	100	48.007	552	8.28e-163	476
WP_017925766.1	F813_RS0104765	166937	168631	NAD+ synthase	NZ_KB822963.1	Thioalkalivibrio sp. HL-Eb18 F813DRAFT_scaffold00004.4	Thioalkalivibrio	Bacteria	Proteobacteria	Gammaproteobacteria	Chromatiales	Ectothiorhodospiraceae	NZ_KB822963.1	156352	176687	166520	167784	1264.5	26.223	511	6.27e-28	121	47.007	568	2.98e-154	455
WP_018138612.1	F467_RS0112110	389972	391666	NAD+ synthase	NZ_KB899540.1	Thioalkalivibrio sp. ALJ12 F467DRAFT_scaffold00003.3	Thioalkalivibrio	Bacteria	Proteobacteria	Gammaproteobacteria	Chromatiales	Ectothiorhodospiraceae	NZ_KB899540.1	379193	399528	389360	390819	1458.5	26.223	511	1.43e-27	120	47.276	569	9.44e-155	456
WP_018141963.1	D002_RS0110925	495279	496973	NAD+ synthase	NZ_AQXQ01000012.1	Thioalkalivibrio sp. ALJ7 D002DRAFT_scaffold00001.1_C	Thioalkalivibrio	Bacteria	Proteobacteria	Gammaproteobacteria	Chromatiales	Ectothiorhodospiraceae	NZ_AQXQ01000012.1	484587	504922	494754	496126	1371.5	27.397	511	2.24e-30	129	47.527	566	1.49e-155	459
WP_018144138.1	D575_RS0101485	144182	145876	NAD+ synthase	NZ_AQXS01000006.1	Thioalkalivibrio sp. AKL6 D575DRAFT_scaffold00006.6_C	Thioalkalivibrio	Bacteria	Proteobacteria	Gammaproteobacteria	Chromatiales	Ectothiorhodospiraceae	NZ_AQXS01000006.1	133526	153861	143694	145029	1335.5	26.419	511	4.06e-28	122	48.41	566	1.97e-149	443
WP_018168081.1	F792_RS0101400	32592	34286	NAD+ synthase	NZ_AQYC01000005.1	Thioalkalivibrio sp. ALMg9 F792DRAFT_scaffold00005.5_C	Thioalkalivibrio	Bacteria	Proteobacteria	Gammaproteobacteria	Chromatiales	Ectothiorhodospiraceae	NZ_AQYC01000005.1	24607	44942	34774.5	33439	1335.5	26.614	511	7.86e-29	124	47.88	566	4.84e-147	437
WP_018175401.1	G317_RS0112650	1018587	1020281	NAD+ synthase	NZ_AQYE01000009.1	Thioalkalivibrio sp. ALJ9 G317DRAFT_scaffold00001.1_C	Thioalkalivibrio	Bacteria	Proteobacteria	Gammaproteobacteria	Chromatiales	Ectothiorhodospiraceae	NZ_AQYE01000009.1	1010725	1031060	1.02089e+06	1019434	1458.5	25.832	511	9.66e-27	118	47.1	569	4.7e-154	455
WP_018175813.1	G335_RS0102295	48349	50043	NAD+ synthase	NZ_AQYF01000004.1	Thioalkalivibrio sp. AKL8 G335DRAFT_scaffold00006.6_C	Thioalkalivibrio	Bacteria	Proteobacteria	Gammaproteobacteria	Chromatiales	Ectothiorhodospiraceae	NZ_AQYF01000004.1	37565	57900	47732.5	49196	1463.5	26.419	511	1.05e-27	120	48.41	566	2.48e-149	442
WP_018649261.1	C936_RS0104995	1044995	1046689	NAD+ synthase	NZ_KB897917.1	Thioalkalivibrio sp. ALJ4 C936DRAFT_scaffold00001.1	Thioalkalivibrio	Bacteria	Proteobacteria	Gammaproteobacteria	Chromatiales	Ectothiorhodospiraceae	NZ_KB897917.1	1037133	1057468	1.0473e+06	1045842	1458.5	26.027	511	9.66e-27	118	47.1	569	2.19e-153	453
WP_018862027.1	C935_RS0108200	346566	348260	NAD+ synthase	NZ_KB897907.1	Thioalkalivibrio sp. ALJ3 C935DRAFT_scaffold00003.3	Thioalkalivibrio	Bacteria	Proteobacteria	Gammaproteobacteria	Chromatiales	Ectothiorhodospiraceae	NZ_KB897907.1	336096	356431	346264	347413	1149.5	25.832	511	1.38e-26	117	46.76	571	1.69e-153	453
WP_018863502.1	C995_RS0102870	614043	615737	NAD+ synthase	NZ_KB897947.1	Thioalkalivibrio sp. ARh3 C995DRAFT_scaffold00001.1	Thioalkalivibrio	Bacteria	Proteobacteria	Gammaproteobacteria	Chromatiales	Ectothiorhodospiraceae	NZ_KB897947.1	606182	626517	616350	614890	1459.5	26.419	511	5.18e-28	122	47.193	570	2.38e-158	466
WP_018867142.1	F815_RS0110490	143492	145186	NAD+ synthase	NZ_KB906591.1	Thioalkalivibrio sp. ALgr5 F815DRAFT_scaffold00010.10	Thioalkalivibrio	Bacteria	Proteobacteria	Gammaproteobacteria	Chromatiales	Ectothiorhodospiraceae	NZ_KB906591.1	132736	153071	142904	144339	1435.5	27.006	511	3.75e-27	119	46.783	575	1.17e-153	454
WP_018868404.1	F623_RS0108160	174720	176414	NAD+ synthase	NZ_KB906243.1	Thioalkalivibrio sp. ALD1 F623DRAFT_scaffold00003.3	Thioalkalivibrio	Bacteria	Proteobacteria	Gammaproteobacteria	Chromatiales	Ectothiorhodospiraceae	NZ_KB906243.1	164250	184585	174418	175567	1149.5	25.636	511	1.78e-26	117	46.76	571	5.75e-153	452
WP_018873354.1	D000_RS0109800	13437	15131	NAD+ synthase	NZ_KB898047.1	Thioalkalivibrio sp. ALJ16 D000DRAFT_scaffold00011.11	Thioalkalivibrio	Bacteria	Proteobacteria	Gammaproteobacteria	Chromatiales	Ectothiorhodospiraceae	NZ_KB898047.1	5499	25834	15666.5	14284	1382.5	26.419	511	2.65e-28	122	48.155	569	5.09e-155	457
WP_018874342.1	D001_RS0104035	148167	149861	NAD+ synthase	NZ_KB898070.1	Thioalkalivibrio sp. ALJ6 D001DRAFT_scaffold00002.2	Thioalkalivibrio	Bacteria	Proteobacteria	Gammaproteobacteria	Chromatiales	Ectothiorhodospiraceae	NZ_KB898070.1	137428	157763	147596	149014	1418.5	27.397	511	4.47e-30	128	47.527	566	1.9e-155	458
WP_018938989.1	D573_RS0112675	35125	36819	NAD+ synthase	NZ_KB905118.1	Thioalkalivibrio sp. AKL9 D573DRAFT_scaffold00016.16	Thioalkalivibrio	Bacteria	Proteobacteria	Gammaproteobacteria	Chromatiales	Ectothiorhodospiraceae	NZ_KB905118.1	27140	47475	37307.5	35972	1335.5	26.614	511	5.94e-29	124	47.88	566	1.47e-147	438
WP_018941168.1	D574_RS0111295	52344	54038	NAD+ synthase	NZ_KB898752.1	Thioalkalivibrio sp. AKL11 D574DRAFT_scaffold00009.9	Thioalkalivibrio	Bacteria	Proteobacteria	Gammaproteobacteria	Chromatiales	Ectothiorhodospiraceae	NZ_KB898752.1	44288	64623	54455.5	53191	1264.5	26.027	511	5.19e-27	119	47.972	567	6.6e-155	457
WP_018949779.1	D578_RS0109760	33680	35374	NAD+ synthase	NZ_KB898875.1	Thioalkalivibrio sp. ALMg11 D578DRAFT_scaffold00005.5	Thioalkalivibrio	Bacteria	Proteobacteria	Gammaproteobacteria	Chromatiales	Ectothiorhodospiraceae	NZ_KB898875.1	25727	46062	35894.5	34527	1367.5	26.81	511	3.98e-29	125	46.82	566	5.25e-152	449
WP_018994107.1	F466_RS0110920	308006	309700	NAD+ synthase	NZ_KB905135.1	Thioalkalivibrio sp. ALgr1 F466DRAFT_scaffold00004.4	Thioalkalivibrio	Bacteria	Proteobacteria	Gammaproteobacteria	Chromatiales	Ectothiorhodospiraceae	NZ_KB905135.1	297545	317880	307712	308853	1140.5	26.223	511	1.76e-27	120	47.276	569	7.12e-155	457
WP_019024906.1	F628_RS0111850	109563	111257	NAD+ synthase	NZ_KB906395.1	Thioalkalivibrio sp. AL21 F628DRAFT_scaffold00003.3	Thioalkalivibrio	Bacteria	Proteobacteria	Gammaproteobacteria	Chromatiales	Ectothiorhodospiraceae	NZ_KB906395.1	101384	121719	111552	110410	1141.5	25.636	511	1.23e-26	117	47.276	569	1.99e-151	448
WP_019567779.1	F618_RS0103720	223509	225203	NAD+ synthase	NZ_KB906102.1	Thioalkalivibrio sp. ALMg13-2 F618DRAFT_scaffold00003.3	Thioalkalivibrio	Bacteria	Proteobacteria	Gammaproteobacteria	Chromatiales	Ectothiorhodospiraceae	NZ_KB906102.1	212854	233189	223022	224356	1334.5	26.614	511	4.38e-32	134	47.887	568	1.89e-147	438
WP_019571137.1	F622_RS0100480	93865	95559	NAD+ synthase	NZ_KB906219.1	Thioalkalivibrio sp. ALMg3 F622DRAFT_scaffold00001.1	Thioalkalivibrio	Bacteria	Proteobacteria	Gammaproteobacteria	Chromatiales	Ectothiorhodospiraceae	NZ_KB906219.1	85912	106247	96079.5	94712	1367.5	26.614	511	1.38e-28	123	47.88	566	2.32e-147	437
WP_019592467.1	F791_RS0108760	195539	197233	NAD+ synthase	NZ_KB906520.1	Thioalkalivibrio sp. ALRh F791DRAFT_scaffold00002.2	Thioalkalivibrio	Bacteria	Proteobacteria	Gammaproteobacteria	Chromatiales	Ectothiorhodospiraceae	NZ_KB906520.1	185078	205413	195246	196386	1140.5	26.223	511	1.4e-27	120	47.1	569	6.72e-154	454
WP_019612512.1	G315_RS0110935	111590	113284	NAD+ synthase	NZ_KB906953.1	Thioalkalivibrio sp. AKL7 G315DRAFT_scaffold00007.7	Thioalkalivibrio	Bacteria	Proteobacteria	Gammaproteobacteria	Chromatiales	Ectothiorhodospiraceae	NZ_KB906953.1	100934	121269	111102	112437	1335.5	26.223	511	3.82e-27	119	48.233	566	2.83e-148	440
WP_020146358.1	G015_RS0106870	20629	22323	NAD+ synthase	NZ_KB912058.1	Thioalkalivibrio sp. ALJ15 G015DRAFT_scaffold00003.3	Thioalkalivibrio	Bacteria	Proteobacteria	Gammaproteobacteria	Chromatiales	Ectothiorhodospiraceae	NZ_KB912058.1	12449	32784	22616.5	21476	1140.5	26.223	511	2.18e-27	120	47.276	569	1.89e-154	456
WP_024326023.1	F817_RS0101695	14467	16161	NAD+ synthase	NZ_ATUK01000005.1	Thioalkalivibrio sp. AKL19 F817DRAFT_scaffold00014.14_C	Thioalkalivibrio	Bacteria	Proteobacteria	Gammaproteobacteria	Chromatiales	Ectothiorhodospiraceae	NZ_ATUK01000005.1	6567	26902	16734.5	15314	1420.5	26.81	511	2.77e-29	125	48.763	566	8.07e-157	462
WP_007145714.1	MAMP_RS08990	1915423	1917063	NAD+ synthase	NZ_AFIG01000001.1	Methylophaga aminisulfidivorans MP 54_1	Methylophaga	Bacteria	Proteobacteria	Gammaproteobacteria	Thiotrichales	Piscirickettsiaceae	NZ_AFIG01000001.1	1905078	1925413	1.91525e+06	1916243	997.5	26.719	509	6.71e-31	130	48.545	550	2.88e-173	503
WP_014750699.1	TKWG_RS09880	2114218	2115699	NAD+ synthase	NC_017964.1	Advenella kashmirensis WT001	Advenella	Bacteria	Proteobacteria	Betaproteobacteria	Burkholderiales	Alcaligenaceae	NC_017964.1	2103631	2123966	2.1138e+06	2.11496e+06	1160	26.523	509	2.32e-29	125	42.706	473	2.15e-108	335
WP_078922950.1	B5D50_RS12340	68818	70458	NAD+ synthase	NZ_FUYB01000012.1	Thiothrix eikelboomii strain ATCC 49788	Thiothrix	Bacteria	Proteobacteria	Gammaproteobacteria	Thiotrichales	Thiotrichaceae	NZ_FUYB01000012.1	58467	78802	68634.5	69638	1003.5	24.754	509	5.75e-24	109	46.812	549	2.43e-146	434
WP_068910062.1	DQN80_RS07105	1630715	1632337	NAD+ synthase	NZ_LS483422.1	Providencia heimbachae strain NCTC12003 genome assembly	Providencia	Bacteria	Proteobacteria	Gammaproteobacteria	Enterobacterales	Morganellaceae	NZ_LS483422.1	1622350	1642685	1.63252e+06	1631526	991.5	24.803	508	1.4e-20	99	46.461	551	1.87e-164	480
WP_043888031.1	MDMS009_RS06580	50410	52029	NAD+ synthase	NZ_GG657896.1	Methylophaga thiooxydans DMS010 scf_1104571000281	Methylophaga	Bacteria	Proteobacteria	Gammaproteobacteria	Thiotrichales	Piscirickettsiaceae	NZ_GG657896.1	42039	62374	52206.5	51219.5	987	25.641	507	1.87e-28	123	50.091	547	4.47e-173	502
WP_038251533.1	YRUCK0001_RS02960	89648	91270	NAD+ synthase	NZ_ACCC01000004.1	Yersinia ruckeri ATCC 29473 contig00411	Yersinia	Bacteria	Proteobacteria	Gammaproteobacteria	Enterobacterales	Yersiniaceae	NZ_ACCC01000004.1	79298	99633	89465.5	90459	993.5	26.087	506	3.6e-30	128	49.009	555	1.13e-172	501
WP_074009262.1	BQ7486_RS04800	399344	400966	NAD+ synthase	NZ_LT635859.1	Duodenibacillus massiliensis strain Marseille-P2968	Duodenibacillus	Bacteria	Proteobacteria	Betaproteobacteria	Burkholderiales	Sutterellaceae	NZ_LT635859.1	388987	409322	399154	400155	1000.5	25.099	506	2.43e-25	113	46.239	545	6.62e-136	407
WP_091119865.1	GA0061080_RS01430	96889	98499	NAD+ synthase	NZ_FMBA01000003.1	Gilliamella intestini strain R-53144	Gilliamella	Bacteria	Proteobacteria	Gammaproteobacteria	Orbales	Orbaceae	NZ_FMBA01000003.1	88522	108857	98689.5	97694	995.5	24.901	506	6.18e-24	109	48.358	548	2.7e-163	477
WP_091711464.1	BM232_RS01665	67470	69110	NAD+ synthase	NZ_FOSH01000002.1	Methylophaga sulfidovorans strain DSM 11578	Methylophaga	Bacteria	Proteobacteria	Gammaproteobacteria	Thiotrichales	Piscirickettsiaceae	NZ_FOSH01000002.1	57125	77460	67292.5	68290	997.5	24.704	506	3.84e-29	125	49.635	548	7.67e-176	509
WP_007420347.1	A28LD_RS06850	36358	38007	NAD+ synthase	NZ_AFPO01000018.1	Idiomarina sp. A28L contig00030	Idiomarina	Bacteria	Proteobacteria	Gammaproteobacteria	Alteromonadales	Idiomarinaceae	NZ_AFPO01000018.1	28013	48348	38180.5	37182.5	998	24.752	505	3.17e-22	103	51.002	549	3.34e-178	516
WP_014291453.1	GU3_RS04975	1042273	1043895	NAD+ synthase	NC_016745.1	Oceanimonas sp. GK1	Oceanimonas	Bacteria	Proteobacteria	Gammaproteobacteria	Aeromonadales	Aeromonadaceae	NC_016745.1	1033906	1054241	1.04407e+06	1043084	989.5	27.129	505	5.6e-29	124	49.91	555	6.46e-170	494
WP_017446038.1	C727_RS0112770	130809	132413	NAD+ synthase	NZ_AMRX01000007.1	Gayadomonas joobiniege G7 G7_contig7	Gayadomonas	Bacteria	Proteobacteria	Gammaproteobacteria	Alteromonadales	Alteromonadaceae	NZ_AMRX01000007.1	120456	140791	130624	131611	987.5	26.337	505	5.12e-29	124	47.905	549	2.97e-163	477
WP_045958054.1	XPG1_RS04750	1023527	1025149	NAD+ synthase	NZ_FO704551.1	Xenorhabdus poinarii str. G6 chromosome	Xenorhabdus	Bacteria	Proteobacteria	Gammaproteobacteria	Enterobacterales	Morganellaceae	NZ_FO704551.1	1015165	1035500	1.02533e+06	1024338	994.5	25.545	505	2.83e-25	113	47.368	551	5.54e-162	474
WP_064720587.1	M997_RS13310	118156	119772	NAD+ synthase	NZ_LXEV01000030.1	Proteus hauseri ATCC 700826 Sequence00030	Proteus	Bacteria	Proteobacteria	Gammaproteobacteria	Enterobacterales	Morganellaceae	NZ_LXEV01000030.1	107803	128138	117970	118964	993.5	24.158	505	1.12e-25	114	47.187	551	9.95e-159	466
WP_086110578.1	Xvie_RS18175	15345	16967	NAD+ synthase	NZ_MUBJ01000030.1	Xenorhabdus vietnamensis strain DSM 22392 Xvie_30	Xenorhabdus	Bacteria	Proteobacteria	Gammaproteobacteria	Enterobacterales	Morganellaceae	NZ_MUBJ01000030.1	4994	25329	15161.5	16156	994.5	26.931	505	8.13e-31	130	47.645	552	1.06e-160	471
WP_091348264.1	GA0061081_RS06045	19650	21260	NAD+ synthase	NZ_FMAQ01000005.1	Gilliamella bombicola strain R-53248	Gilliamella	Bacteria	Proteobacteria	Gammaproteobacteria	Orbales	Orbaceae	NZ_FMAQ01000005.1	9291	29626	19458.5	20455	996.5	24.158	505	2.12e-21	101	47.368	551	2.94e-164	480
WP_094201325.1	B6S08_RS13425	19624	21243	NAD+ synthase	NZ_NBIM01000005.1	Oceanimonas doudoroffii strain ATCC 27123 NODE_5_length_194479_cov_89.5691	Oceanimonas	Bacteria	Proteobacteria	Gammaproteobacteria	Aeromonadales	Aeromonadaceae	NZ_NBIM01000005.1	9277	29612	19444.5	20433.5	989	29.109	505	5.56e-32	133	50.722	554	1.01e-173	504
WP_100158392.1	CBE70_RS04455	81836	83452	NAD+ synthase	NZ_NGVR01000009.1	Proteus columbae strain 08MAS2615 scaffold4	Proteus	Bacteria	Proteobacteria	Gammaproteobacteria	Enterobacterales	Morganellaceae	NZ_NGVR01000009.1	73468	93803	83635.5	82644	991.5	23.96	505	8.12e-24	108	46.279	551	6.7e-156	458
WP_126768390.1	CWE08_RS11515	32392	34041	NAD+ synthase	NZ_PIPJ01000012.1	Aliidiomarina iranensis strain GBPy7 contig12	Aliidiomarina	Bacteria	Proteobacteria	Gammaproteobacteria	Alteromonadales	Idiomarinaceae	NZ_PIPJ01000012.1	24047	44382	34214.5	33216.5	998	25.347	505	9.45e-21	99.4	50	546	5.41e-174	505
WP_126841418.1	CWI84_RS04710	274763	276403	NAD+ synthase	NZ_PIQH01000003.1	Idiomarina tyrosinivorans strain CC-PW-9 contig3	Idiomarina	Bacteria	Proteobacteria	Gammaproteobacteria	Alteromonadales	Idiomarinaceae	NZ_PIQH01000003.1	266412	286747	276580	275583	996.5	25.149	505	2.28e-24	110	48.263	547	7.13e-164	479
WP_004243866.1	HMPREF0693_RS04830	1042324	1043940	NAD+ synthase	NZ_GG668576.1	Proteus mirabilis ATCC 29906 SCAFFOLD1	Proteus	Bacteria	Proteobacteria	Gammaproteobacteria	Enterobacterales	Morganellaceae	NZ_GG668576.1	1031973	1052308	1.04214e+06	1043132	991.5	24.405	504	6.22e-25	112	46.739	552	3.32e-158	464
WP_004248444.1	HMPREF3129_RS07550	130933	132549	NAD+ synthase	NZ_KV791984.1	Proteus sp. HMSC14B05 Scaffold296	Proteus	Bacteria	Proteobacteria	Gammaproteobacteria	Enterobacterales	Morganellaceae	NZ_KV791984.1	120582	140917	130750	131741	991.5	24.603	504	4.26e-25	112	46.739	552	3.08e-158	464
WP_005358834.1	G114_RS16100	20493	22115	NAD+ synthase	NZ_APVG01000053.1	Aeromonas diversa CDC 2478-85 Cont53	Aeromonas	Bacteria	Proteobacteria	Gammaproteobacteria	Aeromonadales	Aeromonadaceae	NZ_APVG01000053.1	12125	32460	22292.5	21304	988.5	27.381	504	1.36e-29	126	51.361	551	4.9e-178	515
WP_006658651.1	DQM72_RS13150	2742322	2743944	NAD+ synthase	NZ_LS483467.1	Providencia alcalifaciens strain NCTC10286 genome assembly	Providencia	Bacteria	Proteobacteria	Gammaproteobacteria	Enterobacterales	Morganellaceae	NZ_LS483467.1	2731974	2752309	2.74214e+06	2743133	991.5	24.603	504	1.8e-22	104	46.655	553	7.93e-163	476
WP_011147502.1	CKY14_RS21655	14639	16261	NAD+ synthase	NZ_NSCE01000066.1	Photorhabdus sp. S14-60 S14_60_scf0066	Photorhabdus	Bacteria	Proteobacteria	Gammaproteobacteria	Enterobacterales	Morganellaceae	NZ_NSCE01000066.1	6277	26612	16444.5	15450	994.5	25	504	2.93e-25	113	46.474	553	5e-156	459
WP_012989425.1	XBJ1_RS12845	2997578	2999200	NAD+ synthase	NC_013892.1	Xenorhabdus bovienii SS-2004 chromosome	Xenorhabdus	Bacteria	Proteobacteria	Gammaproteobacteria	Enterobacterales	Morganellaceae	NC_013892.1	2987227	3007562	2.99739e+06	2998389	994.5	25	504	3.67e-27	119	47.464	552	5.48e-162	474
WP_025119827.1	U869_RS0104975	51879	53501	NAD+ synthase	NZ_AYMQ01000031.1	Serratia sp. H1w Contig31	Serratia	Bacteria	Proteobacteria	Gammaproteobacteria	Enterobacterales	Yersiniaceae	NZ_AYMQ01000031.1	41530	61865	51697.5	52690	992.5	26.786	504	1.35e-32	135	49.365	551	1.24e-169	494
WP_036418507.1	X965_RS13805	43003	44625	NAD+ synthase	NZ_AZRH01000013.1	Morganella sp. EGD-HP17 contig13	Morganella	Bacteria	Proteobacteria	Gammaproteobacteria	Enterobacterales	Morganellaceae	NZ_AZRH01000013.1	34638	54973	44805.5	43814	991.5	25.794	504	3.08e-30	128	48.301	559	1.65e-167	488
WP_036771417.1	BO26_RS11225	52383	54005	NAD+ synthase	NZ_JONO01000034.1	Photorhabdus australis DSM 17609 BO26DRAFT_scaffold00029.29_C	Photorhabdus	Bacteria	Proteobacteria	Gammaproteobacteria	Enterobacterales	Morganellaceae	NZ_JONO01000034.1	44021	64356	54188.5	53194	994.5	25.595	504	9.51e-26	114	47.645	552	2.59e-159	467
WP_038267818.1	BDD26_RS11420	2378907	2380529	NAD+ synthase	NZ_QTUB01000001.1	Xenorhabdus cabanillasii strain DSM 17905 Ga0236269_11	Xenorhabdus	Bacteria	Proteobacteria	Gammaproteobacteria	Enterobacterales	Morganellaceae	NZ_QTUB01000001.1	2370545	2390880	2.38071e+06	2379718	994.5	26.389	504	3.01e-31	131	47.645	552	2.2e-161	473
WP_047962942.1	AB204_RS08455	29458	31080	NAD+ synthase	NZ_LFCV01000050.1	Xenorhabdus khoisanae strain MCB contig050	Xenorhabdus	Bacteria	Proteobacteria	Gammaproteobacteria	Enterobacterales	Morganellaceae	NZ_LFCV01000050.1	21096	41431	31263.5	30269	994.5	25.595	504	4.78e-30	127	48.37	552	5.54e-163	477
WP_049584200.1	TI10_RS14850	20844	22466	NAD+ synthase	NZ_JXSK01000006.1	Photorhabdus luminescens subsp. luminescens strain DSM 3368 Contig007	Photorhabdus	Bacteria	Proteobacteria	Gammaproteobacteria	Enterobacterales	Morganellaceae	NZ_JXSK01000006.1	12482	32817	22649.5	21655	994.5	25.198	504	3.23e-27	119	46.293	553	5.02e-158	464
WP_065390251.1	Phpb_RS10280	17913	19535	NAD+ synthase	NZ_LOIC01000061.1	Photorhabdus namnaonensis strain PB45.5 Phpb_contig000062	Photorhabdus	Bacteria	Proteobacteria	Gammaproteobacteria	Enterobacterales	Morganellaceae	NZ_LOIC01000061.1	9551	29886	19718.5	18724	994.5	25.198	504	4.98e-28	121	46.835	553	1.03e-162	476
WP_067361231.1	AYY16_RS01765	365281	366903	NAD+ synthase	NZ_LZEW01000001.1	Morganella psychrotolerans strain GCSL-P101 CFSAN046807_c_P101_1	Morganella	Bacteria	Proteobacteria	Gammaproteobacteria	Enterobacterales	Morganellaceae	NZ_LZEW01000001.1	356920	377252	367086	366092	994	25.992	504	3.28e-26	116	49.094	552	1.28e-170	496
WP_069315061.1	Xhom_RS14510	468566	470188	NAD+ synthase	NZ_NJAI01000004.1	Xenorhabdus hominickii strain DSM 17903 Xhom_4	Xenorhabdus	Bacteria	Proteobacteria	Gammaproteobacteria	Enterobacterales	Morganellaceae	NZ_NJAI01000004.1	458215	478550	468382	469377	994.5	25.992	504	7.84e-31	130	47.842	556	2.1e-165	483
WP_070580019.1	HMPREF3119_RS13635	42994	44616	NAD+ synthase	NZ_KV791697.1	Morganella sp. HMSC11D09 Scaffold474	Morganella	Bacteria	Proteobacteria	Gammaproteobacteria	Enterobacterales	Morganellaceae	NZ_KV791697.1	34629	54964	44796.5	43805	991.5	25.794	504	1.84e-29	126	48.658	559	9.79e-169	491
WP_074019778.1	Xentx_RS08270	54215	55837	NAD+ synthase	NZ_MKGR01000009.1	Xenorhabdus thuongxuanensis strain 30TX1 Xentx_9	Xenorhabdus	Bacteria	Proteobacteria	Gammaproteobacteria	Enterobacterales	Morganellaceae	NZ_MKGR01000009.1	43864	64199	54031.5	55026	994.5	25.794	504	4.5e-29	124	48.201	556	9.96e-164	479
WP_074023198.1	Xedl_RS07485	132383	134005	NAD+ synthase	NZ_MKGQ01000007.1	Xenorhabdus eapokensis strain DL20 Xedl_7	Xenorhabdus	Bacteria	Proteobacteria	Gammaproteobacteria	Enterobacterales	Morganellaceae	NZ_MKGQ01000007.1	122032	142367	132200	133194	994.5	25.794	504	1.57e-29	126	47.55	551	8.93e-164	479
WP_086113168.1	Xbed_RS12050	52928	54550	NAD+ synthase	NZ_MUBK01000019.1	Xenorhabdus beddingii strain DSM 4764 Xbed_19	Xenorhabdus	Bacteria	Proteobacteria	Gammaproteobacteria	Enterobacterales	Morganellaceae	NZ_MUBK01000019.1	42577	62912	52744.5	53739	994.5	24.802	504	1.68e-27	120	47.568	555	2.4e-162	475
WP_086956067.1	Xinn_RS01880	37525	39147	NAD+ synthase	NZ_NIBU01000003.1	Xenorhabdus innexi strain DSM 16336 Xinn_3	Xenorhabdus	Bacteria	Proteobacteria	Gammaproteobacteria	Enterobacterales	Morganellaceae	NZ_NIBU01000003.1	29163	49498	39330.5	38336	994.5	25.397	504	1.06e-28	124	47.101	552	1.22e-160	471
WP_092519094.1	BM135_RS07175	56782	58404	NAD+ synthase	NZ_FOVO01000013.1	Xenorhabdus japonica strain DSM 16522	Xenorhabdus	Bacteria	Proteobacteria	Gammaproteobacteria	Enterobacterales	Morganellaceae	NZ_FOVO01000013.1	46431	66766	56598.5	57593	994.5	25.595	504	7.03e-29	124	48.007	552	1.75e-163	478
WP_099113770.1	Xmir_RS07445	22801	24423	NAD+ synthase	NZ_NITZ01000006.1	Xenorhabdus miraniensis strain DSM 17902 Xmir_6	Xenorhabdus	Bacteria	Proteobacteria	Gammaproteobacteria	Enterobacterales	Morganellaceae	NZ_NITZ01000006.1	12450	32785	22617.5	23612	994.5	25.595	504	5.05e-30	127	48.188	552	3.26e-162	474
WP_099118746.1	Xish_RS12275	2579742	2581364	NAD+ synthase	NZ_NJAK01000001.1	Xenorhabdus ishibashii strain DSM 22670 Xish_1	Xenorhabdus	Bacteria	Proteobacteria	Gammaproteobacteria	Enterobacterales	Morganellaceae	NZ_NJAK01000001.1	2571380	2591715	2.58155e+06	2580553	994.5	25.397	504	4.27e-28	122	48.732	552	1.67e-165	483
WP_099132116.1	BDE27_RS16670	69237	70859	NAD+ synthase	NZ_RAQI01000006.1	Xenorhabdus ehlersii strain DSM 16337 Ga0242589_16	Xenorhabdus	Bacteria	Proteobacteria	Gammaproteobacteria	Enterobacterales	Morganellaceae	NZ_RAQI01000006.1	60875	81210	71042.5	70048	994.5	25.794	504	3e-30	128	48.551	552	3.96e-164	479
WP_099136300.1	Xbud_RS12130	105307	106929	NAD+ synthase	NZ_NIBS01000012.1	Xenorhabdus budapestensis strain DSM 16342 Xbud_12	Xenorhabdus	Bacteria	Proteobacteria	Gammaproteobacteria	Enterobacterales	Morganellaceae	NZ_NIBS01000012.1	94956	115291	105124	106118	994.5	25.595	504	1.07e-26	117	48.188	552	2.13e-163	478
WP_099141828.1	Xkoz_RS08765	107035	108657	NAD+ synthase	NZ_NJCX01000010.1	Xenorhabdus kozodoii strain DSM 17907 Xkoz_10	Xenorhabdus	Bacteria	Proteobacteria	Gammaproteobacteria	Enterobacterales	Morganellaceae	NZ_NJCX01000010.1	96684	117019	106852	107846	994.5	25.595	504	4.51e-28	122	46.824	551	1.57e-162	476
WP_112837071.1	DT327_RS11350	2430421	2432043	NAD+ synthase	NZ_UAUA01000018.1	Providencia rustigianii strain NCTC11667	Providencia	Bacteria	Proteobacteria	Gammaproteobacteria	Enterobacterales	Morganellaceae	NZ_UAUA01000018.1	2420073	2440408	2.43024e+06	2431232	991.5	25	504	3.4e-26	116	47.473	554	6.17e-164	479
WP_112876348.1	CKY05_RS03755	129725	131347	NAD+ synthase	NZ_NSCJ01000004.1	Photorhabdus sp. S10-54 S10_54_scf0004	Photorhabdus	Bacteria	Proteobacteria	Gammaproteobacteria	Enterobacterales	Morganellaceae	NZ_NSCJ01000004.1	119374	139709	129542	130536	994.5	25.595	504	9.41e-29	124	46.835	553	1.21e-160	471
WP_112894649.1	CKY02_RS06425	31821	33443	NAD+ synthase	NZ_NSCM01000006.1	Photorhabdus bodei strain LJ24-63 LJ_63_scf0006	Photorhabdus	Bacteria	Proteobacteria	Gammaproteobacteria	Enterobacterales	Morganellaceae	NZ_NSCM01000006.1	23459	43794	33626.5	32632	994.5	25.595	504	2.08e-28	122	46.461	551	4.61e-162	474
WP_116729425.1	C9426_RS19510	49049	50671	NAD+ synthase	NZ_PYUJ01000020.1	Serratia sp. S1B NODE_20	Serratia	Bacteria	Proteobacteria	Gammaproteobacteria	Enterobacterales	Yersiniaceae	NZ_PYUJ01000020.1	38678	59013	48845.5	49860	1014.5	26.786	504	5.44e-30	127	50.635	551	1.98e-176	511
WP_118985390.1	D3222_RS06255	110467	112089	NAD+ synthase	NZ_NMQR01000006.1	Photorhabdus sp. CRCIA-P01 scaffold6.1	Photorhabdus	Bacteria	Proteobacteria	Gammaproteobacteria	Enterobacterales	Morganellaceae	NZ_NMQR01000006.1	100116	120451	110284	111278	994.5	24.603	504	6.78e-29	124	46.558	552	2.25e-160	470
WP_132347345.1	C5468_RS18595	59523	61145	NAD+ synthase	NZ_PUJX01000022.1	Photorhabdus sp. MEX47-22 scaffold_0022	Photorhabdus	Bacteria	Proteobacteria	Gammaproteobacteria	Enterobacterales	Morganellaceae	NZ_PUJX01000022.1	49172	69507	59339.5	60334	994.5	25.198	504	4.48e-27	119	46.474	553	4.86e-158	464
WP_132353132.1	C5467_RS05595	84058	85680	NAD+ synthase	NZ_PUJY01000006.1	Photorhabdus sp. MEX20-17 scaffold_0006	Photorhabdus	Bacteria	Proteobacteria	Gammaproteobacteria	Enterobacterales	Morganellaceae	NZ_PUJY01000006.1	75696	96031	85863.5	84869	994.5	25.397	504	7.97e-25	112	46.279	551	1.55e-159	468
WP_012847646.1	BXA22_RS04205	873584	875206	NAD+ synthase	NZ_CP019440.1	Edwardsiella piscicida strain ETW41 genome	Edwardsiella	Bacteria	Proteobacteria	Gammaproteobacteria	Enterobacterales	Hafniaceae	NZ_CP019440.1	863235	883570	873402	874395	992.5	27.237	503	7.99e-29	124	50.543	552	5.5e-169	492
WP_014779635.1	THIVI_RS16290	3674681	3676291	NAD+ synthase	NC_018012.1	Thiocystis violascens DSM 198	Thiocystis	Bacteria	Proteobacteria	Gammaproteobacteria	Chromatiales	Chromatiaceae	NC_018012.1	3666382	3686717	3.67655e+06	3675486	1063.5	29.423	503	2.55e-38	152	52.285	547	6.07e-180	520
WP_015833475.1	BDD30_RS04785	1089224	1090846	NAD+ synthase	NZ_RBLJ01000001.1	Photorhabdus asymbiotica strain DSM 15149 Ga0236268_11	Photorhabdus	Bacteria	Proteobacteria	Gammaproteobacteria	Enterobacterales	Morganellaceae	NZ_RBLJ01000001.1	1078873	1099208	1.08904e+06	1090035	994.5	25.05	503	1.02e-24	111	46.835	553	1.66e-157	462
WP_026821704.1	G468_RS0102160	38007	39629	NAD+ synthase	NZ_AUCC01000005.1	Arsenophonus nasoniae DSM 15247 G468DRAFT_scaffold00005.5_C	Arsenophonus	Bacteria	Proteobacteria	Gammaproteobacteria	Enterobacterales	Morganellaceae	NZ_AUCC01000005.1	29645	49980	39812.5	38818	994.5	24.254	503	2.23e-22	104	45.833	552	1.42e-157	463
WP_027274111.1	GLGR_RS01995	198880	200499	NAD+ synthase	NZ_JMPN01000007.1	Leminorella grimontii ATCC 33999 = DSM 5078 strain ATCC 33999 GLGR.assembly.07	Leminorella	Bacteria	Proteobacteria	Gammaproteobacteria	Enterobacterales	Budviciaceae	NZ_JMPN01000007.1	190513	210848	200680	199690	991	25.646	503	4.74e-27	118	47.913	551	1.67e-165	483
WP_034163250.1	ETEE_RS11620	2591584	2593206	NAD+ synthase	NZ_CP006664.1	Edwardsiella anguillarum ET080813 chromosome	Edwardsiella	Bacteria	Proteobacteria	Gammaproteobacteria	Enterobacterales	Hafniaceae	NZ_CP006664.1	2583220	2603555	2.59339e+06	2592395	992.5	27.634	503	5.06e-29	124	50.998	551	1.57e-174	506
WP_045425076.1	QY76_RS16435	3710389	3712011	NAD+ synthase	NZ_CP011364.1	Edwardsiella sp. EA181011	Edwardsiella	Bacteria	Proteobacteria	Gammaproteobacteria	Enterobacterales	Hafniaceae	NZ_CP011364.1	3700040	3720375	3.71021e+06	3711200	992.5	27.634	503	8.99e-29	124	50.998	551	3.28e-175	508
WP_045973586.1	XDD1_RS12945	3004012	3005634	NAD+ synthase	NZ_FO704550.1	Xenorhabdus doucetiae str. FRM16 chromosome	Xenorhabdus	Bacteria	Proteobacteria	Gammaproteobacteria	Enterobacterales	Morganellaceae	NZ_FO704550.1	2993661	3013996	3.00383e+06	3004823	994.5	26.441	503	1.31e-27	120	48.913	552	6.73e-165	481
WP_049601787.1	AD970_RS17020	55530	57152	NAD+ synthase	NZ_CPYD01000016.1	Yersinia nurmii strain type strain: CIP110231	Yersinia	Bacteria	Proteobacteria	Gammaproteobacteria	Enterobacterales	Yersiniaceae	NZ_CPYD01000016.1	45180	65515	55347.5	56341	993.5	27.038	503	5.28e-31	130	49.278	554	5.5e-173	502
WP_049608068.1	AEP37_RS00210	44673	46295	NAD+ synthase	NZ_CQAZ01000001.1	Yersinia pekkanenii strain A125KOH2	Yersinia	Bacteria	Proteobacteria	Gammaproteobacteria	Enterobacterales	Yersiniaceae	NZ_CQAZ01000001.1	36310	56645	46477.5	45484	993.5	26.839	503	1.48e-30	129	47.55	551	2.18e-163	478
WP_064516823.1	PL78_RS15390	3402330	3403952	NAD+ synthase	NZ_CP010029.1	Yersinia entomophaga strain MH96 genome	Yersinia	Bacteria	Proteobacteria	Gammaproteobacteria	Enterobacterales	Yersiniaceae	NZ_CP010029.1	3393970	3414305	3.40414e+06	3403141	996.5	27.038	503	1.44e-31	132	49.097	554	1.94e-172	501
WP_070714457.1	HMPREF3091_RS04305	14471	16093	NAD+ synthase	NZ_KV824202.1	Hafnia sp. HMSC23F03 Scaffold195	Hafnia	Bacteria	Proteobacteria	Gammaproteobacteria	Enterobacterales	Hafniaceae	NZ_KV824202.1	4124	24459	14291.5	15282	990.5	26.441	503	4.12e-28	122	49.283	558	8.1e-171	496
WP_096388418.1	CPY98_RS15910	3461584	3463206	NAD+ synthase	NZ_AP017469.1	Hafnia sp. CBA7124 DNA	Hafnia	Bacteria	Proteobacteria	Gammaproteobacteria	Enterobacterales	Hafniaceae	NZ_AP017469.1	3451237	3471572	3.4614e+06	3462395	990.5	26.64	503	9.25e-31	130	49.365	551	2e-170	496
WP_115458527.1	C8D90_RS11205	406516	408138	NAD+ synthase	NZ_QRAP01000004.1	Enterobacillus tribolii strain DSM 103736 Ga0215724_104	Enterobacillus	Bacteria	Proteobacteria	Gammaproteobacteria	Enterobacterales	Enterobacteriaceae	NZ_QRAP01000004.1	396164	416499	406332	407327	995.5	26.839	503	9.42e-30	127	48.82	551	1.03e-168	491
WP_067664324.1	FMA01S_RS18965	29245	30867	NAD+ synthase	NZ_BCTE01000032.1	Ferrimonas marina NBRC 102583	Ferrimonas	Bacteria	Proteobacteria	Gammaproteobacteria	Alteromonadales	Ferrimonadaceae	NZ_BCTE01000032.1	18897	39232	29064.5	30056	991.5	26.693	502	2.13e-29	125	49.729	553	3.52e-169	493
WP_018875862.1	D103_RS0103660	49040	50734	NAD+ synthase	NZ_KB905021.1	Thioalkalivibrio sp. ALE31 D103DRAFT_scaffold00002.2	Thioalkalivibrio	Bacteria	Proteobacteria	Gammaproteobacteria	Chromatiales	Ectothiorhodospiraceae	NZ_KB905021.1	38284	58619	48451.5	49887	1435.5	27.2	500	4.83e-27	119	46.783	575	2.29e-153	453
WP_018880150.1	D106_RS0111765	66352	68046	NAD+ synthase	NZ_KB898132.1	Thioalkalivibrio sp. ALE9 D106DRAFT_scaffold00011.11	Thioalkalivibrio	Bacteria	Proteobacteria	Gammaproteobacteria	Chromatiales	Ectothiorhodospiraceae	NZ_KB898132.1	55596	75931	65763.5	67199	1435.5	27.2	500	3.42e-27	119	46.609	575	4.73e-153	452
WP_018882752.1	F793_RS0104740	296361	298055	NAD+ synthase	NZ_KB906501.1	Thioalkalivibrio sp. ALE22 F793DRAFT_scaffold00003.3	Thioalkalivibrio	Bacteria	Proteobacteria	Gammaproteobacteria	Chromatiales	Ectothiorhodospiraceae	NZ_KB906501.1	285605	305940	295772	297208	1435.5	27.2	500	1.28e-27	120	47.396	576	1.04e-153	454
WP_019558978.1	F614_RS0112275	9622	11316	NAD+ synthase	NZ_KB905915.1	Thioalkalivibrio sp. ALE12 F614DRAFT_scaffold00011.11	Thioalkalivibrio	Bacteria	Proteobacteria	Gammaproteobacteria	Chromatiales	Ectothiorhodospiraceae	NZ_KB905915.1	1737	22072	11904.5	10469	1435.5	27.2	500	1.35e-27	120	47.222	576	4.16e-153	452
WP_019583923.1	F627_RS0109400	9222	10916	NAD+ synthase	NZ_KB906363.1	Thioalkalivibrio sp. ALE16 F627DRAFT_scaffold00010.10	Thioalkalivibrio	Bacteria	Proteobacteria	Gammaproteobacteria	Chromatiales	Ectothiorhodospiraceae	NZ_KB906363.1	1337	21672	11504.5	10069	1435.5	27.8	500	5.52e-28	122	47.569	576	3.82e-154	455
WP_019595122.1	F816_RS0113245	13762	15456	NAD+ synthase	NZ_KB906573.1	Thioalkalivibrio sp. ALM2T F816DRAFT_scaffold00018.18	Thioalkalivibrio	Bacteria	Proteobacteria	Gammaproteobacteria	Chromatiales	Ectothiorhodospiraceae	NZ_KB906573.1	5776	26111	15943.5	14609	1334.5	27.4	500	1.41e-27	120	46.609	575	2.24e-147	437
WP_047781731.1	BMZ28_RS11885	197583	199202	NAD+ synthase	NZ_FOLW01000007.1	Pragia fontium DSM 5563 = ATCC 49100 strain DSM 5563	Pragia	Bacteria	Proteobacteria	Gammaproteobacteria	Enterobacterales	Budviciaceae	NZ_FOLW01000007.1	187235	207570	197402	198392	990	24.8	500	3.86e-26	115	47.473	554	4.03e-166	484
WP_066747156.1	M983_RS03595	65934	67550	NAD+ synthase	NZ_LXEN01000031.1	Cosenzaea myxofaciens ATCC 19692 Sequence00031	Cosenzaea	Bacteria	Proteobacteria	Gammaproteobacteria	Enterobacterales	Morganellaceae	NZ_LXEN01000031.1	55583	75918	65750.5	66742	991.5	23.848	499	8.19e-24	108	46.824	551	1.35e-158	465
WP_010847154.1	XNC1_RS13815	3215680	3217302	NAD+ synthase	NC_014228.1	Xenorhabdus nematophila ATCC 19061 chromosome	Xenorhabdus	Bacteria	Proteobacteria	Gammaproteobacteria	Enterobacterales	Morganellaceae	NC_014228.1	3207318	3227653	3.21749e+06	3216491	994.5	26.104	498	2.95e-29	125	46.679	557	1.81e-159	468
WP_013344309.1	FBAL_RS04090	864932	866551	NAD+ synthase	NC_014541.1	Ferrimonas balearica DSM 9799	Ferrimonas	Bacteria	Proteobacteria	Gammaproteobacteria	Alteromonadales	Ferrimonadaceae	NC_014541.1	856557	876892	866724	865742	983	27.108	498	1.03e-31	132	49.094	552	2.78e-172	500
WP_026344949.1	G364_RS0115430	20270	21889	NAD+ synthase	NZ_KB908472.1	Oceanimonas smirnovii ATCC BAA-899 G364DRAFT_scaffold00019.19	Oceanimonas	Bacteria	Proteobacteria	Gammaproteobacteria	Aeromonadales	Aeromonadaceae	NZ_KB908472.1	9924	30259	20091.5	21079.5	988	27.51	498	6.62e-27	118	49.638	552	2.15e-165	483
WP_038051640.1	F462_RS03575	270238	271932	NAD+ synthase	NZ_KN050684.1	Thioalkalivibrio sp. ALJ1 F462DRAFT_scaffold00001.1	Thioalkalivibrio	Bacteria	Proteobacteria	Gammaproteobacteria	Chromatiales	Ectothiorhodospiraceae	NZ_KN050684.1	259560	279895	269728	271085	1357.5	27.309	498	9.28e-30	127	47.527	566	3.88e-155	457
WP_038234586.1	XSR1_RS02625	58836	60458	NAD+ synthase	NZ_CBXF010000013.1	Xenorhabdus szentirmaii DSM 16338	Xenorhabdus	Bacteria	Proteobacteria	Gammaproteobacteria	Enterobacterales	Morganellaceae	NZ_CBXF010000013.1	48485	68820	58652.5	59647	994.5	26.104	498	3.36e-29	125	48.101	553	1.04e-163	478
WP_042648818.1	BN1127_RS05790	31341	32963	NAD+ synthase	NZ_CDBZ01000069.1	Aeromonas media strain CECT 4232	Aeromonas	Bacteria	Proteobacteria	Gammaproteobacteria	Aeromonadales	Aeromonadaceae	NZ_CDBZ01000069.1	20996	41331	31163.5	32152	988.5	28.112	498	1.9e-25	114	50.906	552	1.37e-167	488
WP_043757709.1	ATW_RS01765	34516	36138	NAD+ synthase	NZ_BAWK01000010.1	Aeromonas taiwanensis strain LMG 24683	Aeromonas	Bacteria	Proteobacteria	Gammaproteobacteria	Aeromonadales	Aeromonadaceae	NZ_BAWK01000010.1	26148	46483	36315.5	35327	988.5	28.313	498	4.97e-26	115	50.906	552	1.07e-179	519
WP_092507775.1	Xmau_RS03270	801507	803129	NAD+ synthase	NZ_NITY01000001.1	Xenorhabdus mauleonii strain DSM 17908 Xmau_1	Xenorhabdus	Bacteria	Proteobacteria	Gammaproteobacteria	Enterobacterales	Morganellaceae	NZ_NITY01000001.1	791156	811491	801324	802318	994.5	25.703	498	4.44e-27	119	46.824	551	1.66e-160	470
WP_092547232.1	BM329_RS00155	32925	34547	NAD+ synthase	NZ_FPBJ01000001.1	Xenorhabdus koppenhoeferi strain DSM 18168	Xenorhabdus	Bacteria	Proteobacteria	Gammaproteobacteria	Enterobacterales	Morganellaceae	NZ_FPBJ01000001.1	22574	42909	32741.5	33736	994.5	25.502	498	6.08e-29	124	47.038	557	4.27e-161	472
WP_099110609.1	Xekj_RS13555	80173	81795	NAD+ synthase	NZ_NJCW01000018.1	Xenorhabdus sp. KJ12.1 Xekj_18	Xenorhabdus	Bacteria	Proteobacteria	Gammaproteobacteria	Enterobacterales	Morganellaceae	NZ_NJCW01000018.1	69822	90157	79989.5	80984	994.5	25.703	498	2.93e-27	119	47.645	552	4.76e-160	469
WP_099121877.1	Xekk_RS11620	50809	52431	NAD+ synthase	NZ_NJAH01000013.1	Xenorhabdus sp. KK7.4 Xekk_13	Xenorhabdus	Bacteria	Proteobacteria	Gammaproteobacteria	Enterobacterales	Morganellaceae	NZ_NJAH01000013.1	40458	60793	50625.5	51620	994.5	25.904	498	2.42e-27	119	47.464	552	8.56e-160	468
WP_099125472.1	Xsto_RS14435	36513	38135	NAD+ synthase	NZ_NJAJ01000028.1	Xenorhabdus stockiae strain DSM 17904 Xsto_28	Xenorhabdus	Bacteria	Proteobacteria	Gammaproteobacteria	Enterobacterales	Morganellaceae	NZ_NJAJ01000028.1	28151	48486	38318.5	37324	994.5	25.703	498	1.39e-27	120	47.645	552	9.33e-160	468
WP_106884980.1	C7N77_RS01050	221306	222928	NAD+ synthase	NZ_CP027856.1	Aeromonas rivipollensis strain KN-Mc-11N1 chromosome	Aeromonas	Bacteria	Proteobacteria	Gammaproteobacteria	Aeromonadales	Aeromonadaceae	NZ_CP027856.1	210961	231296	221128	222117	988.5	27.912	498	1.02e-24	111	51.087	552	1.28e-168	491
YP_855239.1	AHA_0697	745767	747389	NAD synthetase	NC_008570.1	Aeromonas hydrophila subsp. hydrophila ATCC 7966 chromosome	Aeromonas	Bacteria	Proteobacteria	Gammaproteobacteria	Aeromonadales	Aeromonadaceae	NC_008570.1	737399	757734	747566	746578	988.5	27.767	497	4.27e-22	103	51.63	552	7.44e-170	494
WP_006747280.1	THITH_RS13550	3036924	3038636	NAD+ synthase	NZ_CP007029.1	Thioalkalivibrio paradoxus ARh 1	Thioalkalivibrio	Bacteria	Proteobacteria	Gammaproteobacteria	Chromatiales	Ectothiorhodospiraceae	NZ_CP007029.1	3026541	3046876	3.03671e+06	3037780	1071.5	26.559	497	5.91e-24	109	48.252	572	1.14e-141	423
WP_019445569.1	B509_RS0106445	22960	24582	NAD+ synthase	NZ_ALOT01000032.1	Aeromonas sp. 159 contig41	Aeromonas	Bacteria	Proteobacteria	Gammaproteobacteria	Aeromonadales	Aeromonadaceae	NZ_ALOT01000032.1	12615	32950	22782.5	23771	988.5	27.565	497	7.7e-22	102	51.268	552	4.33e-169	492
WP_042008735.1	BN1116_RS18400	60656	62278	NAD+ synthase	NZ_CDBP01000069.1	Aeromonas dhakensis strain CECT 7289	Aeromonas	Bacteria	Proteobacteria	Gammaproteobacteria	Aeromonadales	Aeromonadaceae	NZ_CDBP01000069.1	52288	72623	62455.5	61467	988.5	27.565	497	4.47e-22	103	51.268	552	4.1e-169	492
WP_042011841.1	BN1125_RS08710	42051	43673	NAD+ synthase	NZ_CDBO01000040.1	Aeromonas fluvialis strain LMG 24681	Aeromonas	Bacteria	Proteobacteria	Gammaproteobacteria	Aeromonadales	Aeromonadaceae	NZ_CDBO01000040.1	31706	52041	41873.5	42862	988.5	27.364	497	7.91e-23	105	51.087	552	1.98e-169	493
WP_042045395.1	BN1134_RS04160	26279	27901	NAD+ synthase	NZ_CDBY01000030.1	Aeromonas simiae strain CIP 107798	Aeromonas	Bacteria	Proteobacteria	Gammaproteobacteria	Aeromonadales	Aeromonadaceae	NZ_CDBY01000030.1	17911	38246	28078.5	27090	988.5	27.968	497	6.66e-29	124	52.087	551	9.72e-178	514
WP_042071086.1	BN1138_RS09295	44487	46109	NAD+ synthase	NZ_CDDE01000013.1	Aeromonas enteropelogenes strain CECT 4255T	Aeromonas	Bacteria	Proteobacteria	Gammaproteobacteria	Aeromonadales	Aeromonadaceae	NZ_CDDE01000013.1	36119	56454	46286.5	45298	988.5	27.565	497	3.67e-24	109	51.268	552	3.04e-167	488
WP_042652143.1	EL255_RS03140	655421	657043	NAD+ synthase	NZ_LR134376.1	Aeromonas encheleia strain NCTC12917 genome assembly	Aeromonas	Bacteria	Proteobacteria	Gammaproteobacteria	Aeromonadales	Aeromonadaceae	NZ_LR134376.1	647053	667388	657220	656232	988.5	27.767	497	1.78e-21	101	51.087	552	1.54e-168	491
WP_043557530.1	BN1118_RS19115	166988	168610	NAD+ synthase	NZ_CDDA01000037.1	Aeromonas bestiarum strain CECT 4227	Aeromonas	Bacteria	Proteobacteria	Gammaproteobacteria	Aeromonadales	Aeromonadaceae	NZ_CDDA01000037.1	158620	178955	168788	167799	988.5	26.559	497	1.24e-22	105	50.543	552	2.46e-173	503
WP_057676402.1	AO057_RS13285	2747418	2749103	NAD+ synthase	NZ_KQ483358.1	Curvibacter sp. PAE-UM Scaffold1	Curvibacter	Bacteria	Proteobacteria	Betaproteobacteria	Burkholderiales	Comamonadaceae	NZ_KQ483358.1	2737027	2757362	2.74719e+06	2.74826e+06	1066	27.163	497	6.53e-28	121	47.872	564	1.76e-156	461
WP_066590875.1	ADH67_RS01150	216052	217668	NAD+ synthase	NZ_NHMP01000001.1	Turicimonas muris strain YL45 NODE_1_length_735968_cov_165.306_ID_2042	Turicimonas	Bacteria	Proteobacteria	Betaproteobacteria	Burkholderiales	Sutterellaceae	NZ_NHMP01000001.1	207695	228030	217862	216860	1002.5	25.755	497	3.89e-31	131	43.455	550	1.21e-151	447
WP_076361494.1	BW963_RS11810	62211	63833	NAD+ synthase	NZ_FTNG01000004.1	Aeromonas sp. RU34C	Aeromonas	Bacteria	Proteobacteria	Gammaproteobacteria	Aeromonadales	Aeromonadaceae	NZ_FTNG01000004.1	51866	72201	62033.5	63022	988.5	27.565	497	8.88e-22	102	51.087	552	1.56e-168	491
WP_076575051.1	BW958_RS07250	394529	396151	NAD+ synthase	NZ_FTMJ01000003.1	Aeromonas sp. RU39B	Aeromonas	Bacteria	Proteobacteria	Gammaproteobacteria	Aeromonadales	Aeromonadaceae	NZ_FTMJ01000003.1	384182	404517	394350	395340	990.5	26.559	497	4.13e-25	112	52.142	537	8.57e-174	504
WP_094697448.1	CAK78_RS12235	27267	28889	NAD+ synthase	NZ_NEVB01000188.1	Aeromonas sp. A35_P scaffold30_size34216	Aeromonas	Bacteria	Proteobacteria	Gammaproteobacteria	Aeromonadales	Aeromonadaceae	NZ_NEVB01000188.1	18899	39234	29066.5	28078	988.5	27.565	497	5.49e-22	103	51.449	552	2.62e-170	495
WP_103244208.1	C2U30_RS17855	3784659	3786281	NAD+ synthase	NZ_CP026122.1	Aeromonas sp. ASNIH5 chromosome	Aeromonas	Bacteria	Proteobacteria	Gammaproteobacteria	Aeromonadales	Aeromonadaceae	NZ_CP026122.1	3776291	3796626	3.78646e+06	3785470	988.5	27.767	497	2.52e-25	113	50.725	552	4.06e-168	490
WP_103827807.1	C2U40_RS01600	339001	340623	NAD+ synthase	NZ_CP026217.1	Aeromonas sp. ASNIH4 chromosome	Aeromonas	Bacteria	Proteobacteria	Gammaproteobacteria	Aeromonadales	Aeromonadaceae	NZ_CP026217.1	330633	350968	340800	339812	988.5	27.767	497	6.86e-22	102	51.63	552	1.06e-170	496
WP_104451882.1	C2U37_RS04195	878909	880531	NAD+ synthase	NZ_CP026228.1	Aeromonas sp. ASNIH1 chromosome	Aeromonas	Bacteria	Proteobacteria	Gammaproteobacteria	Aeromonadales	Aeromonadaceae	NZ_CP026228.1	868564	888899	878732	879720	988.5	27.968	497	3.9e-23	106	50.906	552	8.53e-167	486
WP_104455246.1	C3F36_RS13765	2885505	2887127	NAD+ synthase	NZ_CP026406.1	Aeromonas sp. ASNIH2 chromosome	Aeromonas	Bacteria	Proteobacteria	Gammaproteobacteria	Aeromonadales	Aeromonadaceae	NZ_CP026406.1	2877137	2897472	2.8873e+06	2886316	988.5	27.767	497	2.08e-25	113	50.906	552	4.99e-173	502
WP_092992034.1	BLP65_RS01925	422301	423941	NAD+ synthase	NZ_FMWD01000001.1	Thiohalomonas denitrificans strain HLD2	Thiohalomonas	Bacteria	Proteobacteria	Gammaproteobacteria	Chromatiales	Ectothiorhodospiraceae	NZ_FMWD01000001.1	411928	432263	422096	423121	1025.5	27.419	496	1.89e-28	123	51.46	548	6.95e-168	489
WP_093067279.1	BLV87_RS08160	52738	54384	NAD+ synthase	NZ_FNQP01000008.1	Thiothrix caldifontis strain DSM 21228	Thiothrix	Bacteria	Proteobacteria	Gammaproteobacteria	Thiotrichales	Thiotrichaceae	NZ_FNQP01000008.1	42400	62735	52567.5	53561	993.5	25.403	496	3.75e-24	110	48.168	546	7.13e-160	469
WP_012637390.1	TGR7_RS04005	876729	878369	NAD+ synthase	NC_011901.1	Thioalkalivibrio sulfidiphilus HL-EbGr7	Thioalkalivibrio	Bacteria	Proteobacteria	Gammaproteobacteria	Chromatiales	Ectothiorhodospiraceae	NC_011901.1	868484	888819	878652	877549	1102.5	25.911	494	4.33e-26	115	49.553	559	3.84e-161	472
WP_014703067.1	Q7C_RS02135	464874	466514	NAD+ synthase	NC_017856.1	Methylophaga frappieri strain JAM7	Methylophaga	Bacteria	Proteobacteria	Gammaproteobacteria	Thiotrichales	Piscirickettsiaceae	NC_017856.1	454529	474864	464696	465694	997.5	26.572	493	5.94e-28	121	48.723	548	1.74e-169	493
WP_019625693.1	G332_RS0103945	354818	356512	NAD+ synthase	NZ_KB907122.1	Thioalkalivibrio sp. ALJT G332DRAFT_scaffold00002.2	Thioalkalivibrio	Bacteria	Proteobacteria	Gammaproteobacteria	Chromatiales	Ectothiorhodospiraceae	NZ_KB907122.1	344299	364634	354466	355665	1198.5	27.291	491	4.21e-28	122	47.803	569	1.24e-151	449
WP_023365531.1	SPICUR_RS02000	402263	403897	NAD+ synthase	NC_022664.1	Spiribacter curvatus strain UAH-SP71	Spiribacter	Bacteria	Proteobacteria	Gammaproteobacteria	Chromatiales	Ectothiorhodospiraceae	NC_022664.1	393946	414281	404114	403080	1033.5	27.291	491	3.59e-31	131	47.473	554	3.59e-160	469
WP_026623556.1	ECTHA_RS0105035	676271	677905	NAD+ synthase	NZ_KK214996.1	Ectothiorhodospira haloalkaliphila ATCC 51935 EcthaDRAFT_EHB.2	Ectothiorhodospira	Bacteria	Proteobacteria	Gammaproteobacteria	Chromatiales	Ectothiorhodospiraceae	NZ_KK214996.1	665872	686207	676040	677088	1048.5	25.866	491	1.75e-26	117	49.91	555	2.7e-166	485
WP_068067363.1	A5320_RS16415	188439	190061	NAD+ synthase	NZ_LXWK01000017.1	Rheinheimera sp. SA_1 Contig_4	Rheinheimera	Bacteria	Proteobacteria	Gammaproteobacteria	Chromatiales	Chromatiaceae	NZ_LXWK01000017.1	178095	198430	188262	189250	987.5	26.477	491	4.18e-29	125	45.471	552	1.12e-153	453
WP_008916203.1	OO7_RS12050	2885763	2887385	NAD+ synthase	NZ_CM001773.1	Providencia sneebia DSM 19967 chromosome	Providencia	Bacteria	Proteobacteria	Gammaproteobacteria	Enterobacterales	Morganellaceae	NZ_CM001773.1	2875415	2895750	2.88558e+06	2886574	991.5	25.153	489	4.8e-22	103	46.474	553	5.92e-163	476
WP_062405769.1	L63ED372_RS09965	2100178	2101851	NAD+ synthase	NZ_CP011774.1	Limnohabitans sp. 63ED37-2	Limnohabitans	Bacteria	Proteobacteria	Betaproteobacteria	Burkholderiales	Comamonadaceae	NZ_CP011774.1	2089807	2110142	2.09997e+06	2.10101e+06	1040	26.38	489	5.15e-26	115	46.763	556	3.54e-157	462
WP_004912723.1	DX442_RS07285	1654343	1655965	NAD+ synthase	NZ_UGTZ01000001.1	Providencia rettgeri strain NCTC11801	Providencia	Bacteria	Proteobacteria	Gammaproteobacteria	Enterobacterales	Morganellaceae	NZ_UGTZ01000001.1	1645978	1666313	1.65615e+06	1655154	991.5	24.59	488	1.78e-20	98.6	45.372	551	5.48e-162	474
WP_042038842.1	BN1129_RS19770	197023	198645	NAD+ synthase	NZ_CDBI01000091.1	Aeromonas popoffii strain CIP 105493	Aeromonas	Bacteria	Proteobacteria	Gammaproteobacteria	Aeromonadales	Aeromonadaceae	NZ_CDBI01000091.1	188655	208990	198822	197834	988.5	27.423	485	2.95e-21	100	50.543	552	3.44e-163	477
WP_069296232.1	A9E74_RS08645	34161	35804	NAD+ synthase	NZ_MCRI01000018.1	Methylophaga muralis strain Bur 1 A9E74_contig000018	Methylophaga	Bacteria	Proteobacteria	Gammaproteobacteria	Thiotrichales	Piscirickettsiaceae	NZ_MCRI01000018.1	23817	44152	33984.5	34982.5	998	27.216	485	2.4e-31	132	49.097	554	1.36e-167	489
WP_106454062.1	C7I36_RS12650	20414	22033	NAD+ synthase	NZ_PXYH01000018.1	Zobellella taiwanensis strain JCM 13381 ZB100017	Zobellella	Bacteria	Proteobacteria	Gammaproteobacteria	Aeromonadales	Aeromonadaceae	NZ_PXYH01000018.1	10068	30403	20235.5	21223.5	988	26.653	484	1.23e-29	126	49.91	553	1.84e-166	486
WP_072154960.1	AT693_RS06840	1458952	1460571	NAD+ synthase	NZ_LN899469.1	Idiomarinaceae bacterium HL-53 genome assembly JGI assembly		Bacteria	Proteobacteria	Gammaproteobacteria	Alteromonadales	Idiomarinaceae	NZ_LN899469.1	1450598	1470933	1.46077e+06	1.45976e+06	1004	26.971	482	1.48e-27	120	49.64	556	9.09e-178	514
WP_102137533.1	CYG50_RS01960	134998	136620	NAD+ synthase	NZ_CP031123.1	Providencia sp. WCHPr000369 chromosome	Providencia	Bacteria	Proteobacteria	Gammaproteobacteria	Enterobacterales	Morganellaceae	NZ_CP031123.1	126633	146968	136800	135809	991.5	24.948	481	1.9e-22	104	45.372	551	9.61e-157	461
WP_021323915.1	B738_RS06750	75081	76703	NAD+ synthase	NZ_AUXQ01000018.1	Photorhabdus temperata subsp. temperata M1021 Contig018	Photorhabdus	Bacteria	Proteobacteria	Gammaproteobacteria	Enterobacterales	Morganellaceae	NZ_AUXQ01000018.1	64730	85065	74897.5	75892	994.5	25.417	480	3.15e-25	113	46.558	552	4.86e-159	466
WP_026317960.1	C505_RS0113470	75885	77495	NAD+ synthase	NZ_KB894499.1	Algicola sagamiensis DSM 14643 C505DRAFT_scaffold00009.9	Algicola	Bacteria	Proteobacteria	Gammaproteobacteria	Alteromonadales	Pseudoalteromonadaceae	NZ_KB894499.1	65548	85883	75715.5	76690	974.5	25.625	480	9.64e-27	117	46.909	550	1.42e-165	483
WP_031567602.1	Q399_RS0108155	495918	497540	NAD+ synthase	NZ_JONU01000008.1	Pararheinheimera texasensis DSM 17496 Q399DRAFT_scaffold00003.3_C	Pararheinheimera	Bacteria	Proteobacteria	Gammaproteobacteria	Chromatiales	Chromatiaceae	NZ_JONU01000008.1	487549	507884	497716	496729	987.5	26.042	480	2.75e-29	125	45.372	551	3.34e-151	446
WP_036843099.1	PTE_RS03025	667630	669252	NAD+ synthase	NZ_AYSJ01000002.1	Photorhabdus khanii NC19 PTE_gnl_UNH_Scaf_2.2	Photorhabdus	Bacteria	Proteobacteria	Gammaproteobacteria	Enterobacterales	Morganellaceae	NZ_AYSJ01000002.1	659268	679603	669436	668441	994.5	25.417	480	1.65e-25	114	46.92	552	4e-161	472
WP_114280086.1	DFQ59_RS12675	110133	111761	NAD+ synthase	NZ_QPJY01000006.1	Thioalbus denitrificans strain DSM 26407 Ga0244567_106	Thioalbus	Bacteria	Proteobacteria	Gammaproteobacteria	Chromatiales	Ectothiorhodospiraceae	NZ_QPJY01000006.1	99689	120024	109856	110947	1090.5	29.167	480	5.54e-36	145	49.819	552	2.18e-164	480
WP_127697151.1	EOE67_RS00750	175552	177174	NAD+ synthase	NZ_SACS01000001.1	Rheinheimera sp. KYPC3 NODE_1_length_569627_cov_91	Rheinheimera	Bacteria	Proteobacteria	Gammaproteobacteria	Chromatiales	Chromatiaceae	NZ_SACS01000001.1	165208	185543	175376	176363	987.5	26.875	480	5.19e-30	127	45.652	552	6.76e-151	446
WP_046975484.1	VY86_RS14620	3394568	3396190	NAD+ synthase	NZ_CP011104.1	Photorhabdus temperata subsp. thracensis strain DSM 15199	Photorhabdus	Bacteria	Proteobacteria	Gammaproteobacteria	Enterobacterales	Morganellaceae	NZ_CP011104.1	3384217	3404552	3.39438e+06	3395379	994.5	25.052	479	7.02e-25	112	45.917	551	8.72e-157	461
WP_083884715.1	THIMO_RS10495	2430617	2432260	NAD+ synthase	NC_019940.1	Thioflavicoccus mobilis 8321	Thioflavicoccus	Bacteria	Proteobacteria	Gammaproteobacteria	Chromatiales	Chromatiaceae	NC_019940.1	2420075	2440410	2.43024e+06	2.43144e+06	1196	27.349	479	2.24e-25	113	50.717	558	2.18e-163	478
WP_088813612.1	CFR83_RS08240	377411	379027	NAD+ synthase	NZ_FYEX01000002.1	Polynucleobacter victoriensis strain MWH-VicM1	Polynucleobacter	Bacteria	Proteobacteria	Betaproteobacteria	Burkholderiales	Burkholderiaceae	NZ_FYEX01000002.1	367020	387355	377188	378219	1031.5	27.766	479	1.12e-25	114	48.901	546	1.03e-164	481
WP_121145207.1	DES39_RS07680	20634	22238	NAD+ synthase	NZ_RBWY01000003.1	Orbus hercynius strain DSM 22228 Ga0244546_103	Orbus	Bacteria	Proteobacteria	Gammaproteobacteria	Orbales	Orbaceae	NZ_RBWY01000003.1	12268	32603	22435.5	21436	999.5	24.843	479	1.61e-23	107	46.835	553	2.27e-162	475
WP_085247064.1	BQ5209_RS02845	79635	81239	NAD+ synthase	NZ_FMWR01000005.1	Gilliamella mensalis isolate 2	Gilliamella	Bacteria	Proteobacteria	Gammaproteobacteria	Orbales	Orbaceae	NZ_FMWR01000005.1	69276	89611	79443.5	80437	993.5	25.105	478	1.03e-24	111	46.435	547	4.64e-157	461
WP_086353778.1	B6C84_RS01155	227250	228857	NAD+ synthase	NZ_NASD01000001.1	Gilliamella apis strain NO3 NODE_1	Gilliamella	Bacteria	Proteobacteria	Gammaproteobacteria	Orbales	Orbaceae	NZ_NASD01000001.1	218883	239218	229050	228054	997	24.059	478	7.03e-24	108	45.586	555	5.13e-160	469
WP_127477852.1	EP379_RS10995	2169546	2171168	NAD+ synthase	NZ_AP018724.1	Sulfurivermis fontis JG42 DNA	Sulfurivermis	Bacteria	Proteobacteria	Gammaproteobacteria	Chromatiales	Thioalkalispiraceae	NZ_AP018724.1	2159110	2179445	2.16928e+06	2170357	1079.5	27.824	478	8.65e-36	145	50	550	3.33e-162	474
WP_006474479.1	TEVJSYM_RS06375	18334	20028	NAD+ synthase	NZ_AFZB01000009.1	Endosymbiont of Tevnia jerichonana (vent Tica) TevJSymai		Bacteria	Proteobacteria	Gammaproteobacteria			NZ_AFZB01000009.1	7904	28239	18071.5	19181	1109.5	27.883	477	1.55e-34	141	47.802	546	1.89e-151	448
WP_028990609.1	G579_RS0113660	90830	92461	NAD+ synthase	NZ_KE384096.1	Thermithiobacillus tepidarius DSM 3134 G579DRAFT_scaffold00001.1	Thermithiobacillus	Bacteria	Proteobacteria	Acidithiobacillia	Acidithiobacillales	Thermithiobacillaceae	NZ_KE384096.1	82477	102812	92644.5	91645.5	999	29.56	477	2.22e-27	119	50.272	551	4.83e-155	456
WP_046518677.1	SD53_RS02710	149607	151220	NAD+ synthase	NZ_LAVS01000003.1	Pararheinheimera mesophila strain IITR-13 scf7180000000806	Pararheinheimera	Bacteria	Proteobacteria	Gammaproteobacteria	Chromatiales	Chromatiaceae	NZ_LAVS01000003.1	141228	161563	151396	150414	982	26.834	477	2.88e-29	125	46.209	554	1.36e-159	468
WP_057956769.1	Ga0074115_RS08855	69041	70735	NAD+ synthase	NZ_KQ557129.1	Endosymbiont of Ridgeia piscesae isolate ind11 scaffold15		Bacteria	Proteobacteria	Gammaproteobacteria			NZ_KQ557129.1	60830	81165	70997.5	69888	1109.5	28.092	477	9.03e-35	142	48.446	547	5.52e-151	447
WP_043851170.1	RW26_RS13995	57640	59262	NAD+ synthase	NZ_JXIR01000045.1	Aeromonas sp. L_1B5_3 contig_45	Aeromonas	Bacteria	Proteobacteria	Gammaproteobacteria	Aeromonadales	Aeromonadaceae	NZ_JXIR01000045.1	47295	67630	57462.5	58451	988.5	28.421	475	7.18e-21	99.8	50.543	552	3.71e-163	477
WP_047437221.1	L972_RS07690	32138	33760	NAD+ synthase	NZ_JRJY01000057.1	Aeromonas sp. ZOR0001 L972_36	Aeromonas	Bacteria	Proteobacteria	Gammaproteobacteria	Aeromonadales	Aeromonadaceae	NZ_JRJY01000057.1	21793	42128	31960.5	32949	988.5	28.421	475	3.66e-21	100	50.725	552	3.59e-164	479
WP_071913589.1	BS300_RS14545	134142	135764	NAD+ synthase	NZ_LFCS01000010.1	Aeromonas sp. SCS5 contig10	Aeromonas	Bacteria	Proteobacteria	Gammaproteobacteria	Aeromonadales	Aeromonadaceae	NZ_LFCS01000010.1	125774	146109	135942	134953	988.5	28.211	475	1.35e-20	99	50.362	552	1.55e-163	478
WP_108572329.1	DBR09_RS15205	76639	78261	NAD+ synthase	NZ_QAIN01000088.1	Aeromonas sp. HMWF016 NODE_134_length_101592_cov_14.651931	Aeromonas	Bacteria	Proteobacteria	Gammaproteobacteria	Aeromonadales	Aeromonadaceae	NZ_QAIN01000088.1	66294	86629	76461.5	77450	988.5	28.211	475	1.21e-20	99	50.725	552	1.81e-163	478
WP_114522717.1	ASJ36_RS05210	91782	93404	NAD+ synthase	NZ_LMUB01000004.1	Aeromonas sp. ARM81 contig00004	Aeromonas	Bacteria	Proteobacteria	Gammaproteobacteria	Aeromonadales	Aeromonadaceae	NZ_LMUB01000004.1	83414	103749	93581.5	92593	988.5	28.421	475	1.7e-21	101	50.725	552	2.23e-163	478
WP_100861585.1	CUC44_RS19815	17465	19087	glutamine-dependent NAD(+) synthetase	NZ_PGCP01000042.1	Aeromonas lusitana strain MDC 2473 A_lusitana_712_R1_new_trimmed_contig_42	Aeromonas	Bacteria	Proteobacteria	Gammaproteobacteria	Aeromonadales	Aeromonadaceae	NZ_PGCP01000042.1	9097	29432	19264.5	18276	988.5	27.637	474	4.65e-21	100	50.362	552	1.1e-161	473
WP_033135494.1	LD28_RS0102760	67972	69594	NAD+ synthase	NZ_JRGK01000026.1	Aeromonas finlandiensis strain 4287D contig26	Aeromonas	Bacteria	Proteobacteria	Gammaproteobacteria	Aeromonadales	Aeromonadaceae	NZ_JRGK01000026.1	57627	77962	67794.5	68783	988.5	27.637	474	1.36e-20	99	51.087	552	6.38e-164	479
WP_040067468.1	BN1142_RS09665	141442	143064	NAD+ synthase	NZ_CDDU01000016.1	Aeromonas veronii strain CIP 107763	Aeromonas	Bacteria	Proteobacteria	Gammaproteobacteria	Aeromonadales	Aeromonadaceae	NZ_CDDU01000016.1	133074	153409	143242	142253	988.5	27.215	474	3.78e-19	94.4	50.725	552	9.64e-164	479
WP_040096792.1	BN1117_RS09375	100146	101768	NAD+ synthase	NZ_CDDH01000057.1	Aeromonas australiensis strain CECT 8023	Aeromonas	Bacteria	Proteobacteria	Gammaproteobacteria	Aeromonadales	Aeromonadaceae	NZ_CDDH01000057.1	91778	112113	101946	100957	988.5	27.848	474	1.45e-21	102	50.906	552	2.65e-164	480
WP_041995102.1	BN1119_RS05575	71639	73261	NAD+ synthase	NZ_CDBT01000015.1	Aeromonas bivalvium strain CECT 7113	Aeromonas	Bacteria	Proteobacteria	Gammaproteobacteria	Aeromonadales	Aeromonadaceae	NZ_CDBT01000015.1	61294	81629	71461.5	72450	988.5	27.426	474	5.85e-24	109	50.906	552	2.09e-168	490
WP_042024311.1	BN1135_RS20135	129267	130889	NAD+ synthase	NZ_CDBW01000045.1	Aeromonas sobria strain CECT 4245	Aeromonas	Bacteria	Proteobacteria	Gammaproteobacteria	Aeromonadales	Aeromonadaceae	NZ_CDBW01000045.1	120899	141234	131066	130078	988.5	27.426	474	5.68e-20	97.1	50.906	552	7.59e-164	479
WP_042643325.1	BN1124_RS15455	404537	406159	NAD+ synthase	NZ_CDDF01000014.1	Aeromonas eucrenophila strain CECT 4224	Aeromonas	Bacteria	Proteobacteria	Gammaproteobacteria	Aeromonadales	Aeromonadaceae	NZ_CDDF01000014.1	396169	416504	406336	405348	988.5	28.27	474	9.75e-24	108	50.725	552	9.61e-167	486
WP_042656273.1	BN1115_RS04755	66419	68041	NAD+ synthase	NZ_CDBR01000023.1	Aeromonas allosaccharophila strain CECT 4199 CDBR01000023	Aeromonas	Bacteria	Proteobacteria	Gammaproteobacteria	Aeromonadales	Aeromonadaceae	NZ_CDBR01000023.1	58051	78386	68218.5	67230	988.5	27.426	474	9.42e-20	96.3	50.906	552	6.88e-165	481
WP_042869165.1	BN1128_RS12480	398124	399746	NAD+ synthase	NZ_CDBL01000052.1	Aeromonas piscicola strain LMG 24783	Aeromonas	Bacteria	Proteobacteria	Gammaproteobacteria	Aeromonadales	Aeromonadaceae	NZ_CDBL01000052.1	389756	410091	399924	398935	988.5	26.793	474	1.93e-19	95.1	50.543	552	4.51e-163	477
WP_043153082.1	AW15_RS04070	88539	90161	NAD+ synthase	NZ_JEMQ01000006.1	Aeromonas sp. HZM contig6	Aeromonas	Bacteria	Proteobacteria	Gammaproteobacteria	Aeromonadales	Aeromonadaceae	NZ_JEMQ01000006.1	80171	100506	90338.5	89350	988.5	27.426	474	8.03e-20	96.3	50.906	552	3.38e-168	490
WP_052814592.1	BN1141_RS02915	34810	36432	NAD+ synthase	NZ_CDBS01000030.1	Aeromonas caviae strain CECT 4221	Aeromonas	Bacteria	Proteobacteria	Gammaproteobacteria	Aeromonadales	Aeromonadaceae	NZ_CDBS01000030.1	24465	44800	34632.5	35621	988.5	28.059	474	3.15e-24	110	50.362	552	1.39e-165	483
WP_068977398.1	BN4575_RS05125	160706	162328	NAD+ synthase	NZ_FKKY02000004.1	Aeromonas sp. EERV15 isolate Aeromonas sp. EERV151	Aeromonas	Bacteria	Proteobacteria	Gammaproteobacteria	Aeromonadales	Aeromonadaceae	NZ_FKKY02000004.1	152338	172673	162506	161517	988.5	27.426	474	1.93e-20	98.2	50.906	552	4e-164	479
WP_069554437.1	A9G06_RS04710	77969	79591	NAD+ synthase	NZ_LYSQ01000005.1	Aeromonas sp. DNP9 contig00005	Aeromonas	Bacteria	Proteobacteria	Gammaproteobacteria	Aeromonadales	Aeromonadaceae	NZ_LYSQ01000005.1	67624	87959	77791.5	78780	988.5	27.848	474	1.96e-21	101	50.725	552	1.28e-162	476
WP_069785379.1	C2U47_RS13360	2838394	2840016	NAD+ synthase	NZ_CP026226.1	Aeromonas sp. ASNIH7 chromosome	Aeromonas	Bacteria	Proteobacteria	Gammaproteobacteria	Aeromonadales	Aeromonadaceae	NZ_CP026226.1	2830026	2850361	2.84019e+06	2839205	988.5	28.059	474	1.49e-21	101	50.725	552	4.09e-161	472
WP_075113930.1	BSP75_RS16610	152897	154519	NAD+ synthase	NZ_MQSY01000062.1	Aeromonas sp. YN13HZO-058 scaffold10	Aeromonas	Bacteria	Proteobacteria	Gammaproteobacteria	Aeromonadales	Aeromonadaceae	NZ_MQSY01000062.1	144529	164864	154696	153708	988.5	27.848	474	1.17e-21	102	50.725	552	8.19e-164	479
WP_098972185.1	CK911_RS20010	4409949	4411571	NAD+ synthase	NZ_CP023817.1	Aeromonas sp. CU5 chromosome	Aeromonas	Bacteria	Proteobacteria	Gammaproteobacteria	Aeromonadales	Aeromonadaceae	NZ_CP023817.1	4401581	4421916	4.41175e+06	4410760	988.5	27.637	474	8.06e-21	99.4	50.906	552	1.62e-164	481
WP_098980772.1	CK910_RS01535	331531	333153	NAD+ synthase	NZ_CP023818.1	Aeromonas sp. CA23 chromosome	Aeromonas	Bacteria	Proteobacteria	Gammaproteobacteria	Aeromonadales	Aeromonadaceae	NZ_CP023818.1	321186	341521	331354	332342	988.5	27.004	474	7.96e-20	96.3	50.725	552	6.59e-163	476
WP_103260840.1	C2U39_RS19085	4080044	4081666	NAD+ synthase	NZ_CP026222.1	Aeromonas sp. ASNIH3 chromosome	Aeromonas	Bacteria	Proteobacteria	Gammaproteobacteria	Aeromonadales	Aeromonadaceae	NZ_CP026222.1	4069699	4090034	4.07987e+06	4080855	988.5	28.059	474	6.5e-22	102	50.725	552	2.4e-161	473
WP_108541572.1	DBR07_RS11195	65791	67413	NAD+ synthase	NZ_QAIE01000151.1	Aeromonas sp. HMWF036 NODE_192_length_70403_cov_11.162962	Aeromonas	Bacteria	Proteobacteria	Gammaproteobacteria	Aeromonadales	Aeromonadaceae	NZ_QAIE01000151.1	57423	77758	67590.5	66602	988.5	27.848	474	3.59e-21	100	50.906	552	2.59e-164	480
WP_018719202.1	C516_RS0114845	36406	38049	NAD+ synthase	NZ_KB894816.1	Arhodomonas aquaeolei DSM 8974 C516DRAFT_scaffold00017.17	Arhodomonas	Bacteria	Proteobacteria	Gammaproteobacteria	Chromatiales	Ectothiorhodospiraceae	NZ_KB894816.1	25899	46234	36066.5	37227.5	1161	28.97	466	1.22e-35	144	48.741	556	1.19e-166	486
WP_125094838.1	EHV23_RS04185	1115598	1117250	NAD+ synthase	NZ_RRUE01000001.1	Lautropia sp. KCOM 2505 KCOM2505_1	Lautropia	Bacteria	Proteobacteria	Betaproteobacteria	Burkholderiales	Burkholderiaceae	NZ_RRUE01000001.1	1107426	1127743	1.11758e+06	1116424	1160.5	27.507	349	8.86e-14	77.4	44.526	548	1.11e-136	410
WP_073430747.1	BLT79_RS21610	68244	69956	NAD+ synthase	NZ_FNIU01000027.1	Paraburkholderia sediminicola strain LMG 24238	Paraburkholderia	Bacteria	Proteobacteria	Betaproteobacteria	Burkholderiales	Burkholderiaceae	NZ_FNIU01000027.1	60091	80426	70258.5	69100	1158.5	27.697	343	5.1e-17	87.8	48.78	574	3.7e-167	488
WP_121859638.1	C7H84_RS15760	373911	375626	NAD+ synthase	NZ_ML058605.1	Burkholderia sp. Nafp2/4-1b contig_9	Burkholderia	Bacteria	Proteobacteria	Betaproteobacteria	Burkholderiales	Burkholderiaceae	NZ_ML058605.1	365730	386065	375898	374768	1129	27.193	342	7.79e-17	87	49.217	575	6.15e-162	475
WP_059680624.1	WS75_RS10800	78642	80363	NAD+ synthase	NZ_LOWY01000022.1	Burkholderia sp. FL-7-2-10-S1-D7 FL-7-2-10-S1-D7_27	Burkholderia	Bacteria	Proteobacteria	Betaproteobacteria	Burkholderiales	Burkholderiaceae	NZ_LOWY01000022.1	70447	90782	80614.5	79502.5	1112	28.739	341	1.65e-18	92.4	48.7	577	7.56e-162	475
WP_006048445.1	BGRAMDRAFT_RS09235	255531	257306	NAD+ synthase	NZ_ABLD01000004.1	Paraburkholderia graminis C4D1M ctg30	Paraburkholderia	Bacteria	Proteobacteria	Betaproteobacteria	Burkholderiales	Burkholderiaceae	NZ_ABLD01000004.1	245092	265415	255254	256418	1165	27.941	340	8.51e-18	90.1	47.878	589	3.88e-170	497
WP_035562147.1	FA94_RS14535	1399073	1400773	NAD+ synthase	NZ_JQNA01000002.1	Burkholderia sp. 9120 FA94DRAFT_unitig_0_quiver.2_C	Burkholderia	Bacteria	Proteobacteria	Betaproteobacteria	Burkholderiales	Burkholderiaceae	NZ_JQNA01000002.1	1388596	1408931	1.39876e+06	1399923	1159.5	28.024	339	2.73e-17	88.6	48.947	570	6.08e-170	495
WP_105507704.1	B0G83_RS11810	522814	524514	NAD+ synthase	NZ_PVEN01000003.1	Paraburkholderia sp. BL21I4N1 Ga0139065_103	Paraburkholderia	Bacteria	Proteobacteria	Betaproteobacteria	Burkholderiales	Burkholderiaceae	NZ_PVEN01000003.1	514656	534991	524824	523664	1159.5	27.434	339	6.79e-17	87.4	48.947	570	1.82e-170	497
WP_121316848.1	B0G69_RS10675	2329333	2331021	NAD+ synthase	NZ_RBXG01000001.1	Paraburkholderia sp. RAU2J Ga0242541_11	Paraburkholderia	Bacteria	Proteobacteria	Betaproteobacteria	Burkholderiales	Burkholderiaceae	NZ_RBXG01000001.1	2321155	2341490	2.33132e+06	2330177	1145.5	28.614	339	1.69e-18	92.4	48.057	566	1.22e-165	484
WP_134960608.1	bAD24_RS06740	1525044	1526744	NAD+ synthase	NZ_CP016434.1	Burkholderia sp. AD24 chromosome I sequence	Burkholderia	Bacteria	Proteobacteria	Betaproteobacteria	Burkholderiales	Burkholderiaceae	NZ_CP016434.1	1514567	1534902	1.52473e+06	1525894	1159.5	28.319	339	1.03e-17	90.1	49.298	570	1.76e-172	502
WP_057269556.1	ASE28_RS29190	143480	145144	NAD+ synthase	NZ_LMIJ01000046.1	Acidovorax sp. Root219 contig_7	Acidovorax	Bacteria	Proteobacteria	Betaproteobacteria	Burkholderiales	Comamonadaceae	NZ_LMIJ01000046.1	133092	153409	143250	144312	1061.5	26.727	333	1.43e-14	80.1	50.181	554	2.31e-167	488
WP_082027451.1	SMCB_RS07450	1622870	1624726	NAD+ synthase	NZ_AP014569.1	Comamonadaceae bacterium B1 DNA	Serpentinomonas	Bacteria	Proteobacteria	Betaproteobacteria	Burkholderiales	Comamonadaceae	NZ_AP014569.1	1612368	1632703	1.62254e+06	1623798	1262.5	29.483	329	1.34e-19	96.3	45.411	621	2.22e-152	452
WP_108438449.1	C7W93_RS01620	376987	378609	NAD+ synthase	NZ_PYFP01000001.1	Glaciimonas sp. PCH181 1.	Glaciimonas	Bacteria	Proteobacteria	Betaproteobacteria	Burkholderiales	Oxalobacteraceae	NZ_PYFP01000001.1	368678	389013	378846	377798	1047.5	26.14	329	1.56e-15	82.8	46.898	548	2.45e-164	480
WP_112294818.1	Pas1_RS06550	1245215	1246834	NAD+ synthase	NZ_CP030085.1	Polynucleobacter asymbioticus strain MG-25-Pas1-D2 chromosome	Polynucleobacter	Bacteria	Proteobacteria	Betaproteobacteria	Burkholderiales	Burkholderiaceae	NZ_CP030085.1	1236914	1257249	1.24708e+06	1.24602e+06	1057	27.052	329	6.03e-14	77.8	48.998	549	1.28e-170	496
WP_025598980.1	A3AC_RS0111470	286866	288614	NAD+ synthase	NZ_AXAJ01000004.1	Burkholderia sp. WSM2230 A3ACDRAFT_scaffold_3.4_C	Burkholderia	Bacteria	Proteobacteria	Betaproteobacteria	Burkholderiales	Burkholderiaceae	NZ_AXAJ01000004.1	276425	296748	286586	287740	1153.5	27.439	328	6.98e-17	87.4	48.448	580	1.59e-170	498
WP_009911628.1	BW21_RS28175	3271621	3273330	NAD+ synthase	NZ_CP009549.1	Burkholderia sp. 2002721687 chromosome I	Burkholderia	Bacteria	Proteobacteria	Betaproteobacteria	Burkholderiales	Burkholderiaceae	NZ_CP009549.1	3261225	3281560	3.27139e+06	3.27248e+06	1083	27.523	327	9.47e-17	87	48.691	573	8.18e-167	488
WP_011657628.1	BAMB_RS12425	2703897	2705627	NAD+ synthase	NC_008390.1	Burkholderia ambifaria AMMD chromosome 1	Burkholderia	Bacteria	Proteobacteria	Betaproteobacteria	Burkholderiales	Burkholderiaceae	NC_008390.1	2693478	2713813	2.70365e+06	2704762	1116.5	28.135	327	9.56e-19	93.2	48.621	580	2.66e-162	476
WP_015436791.1	AZKH_RS15820	3581454	3583079	NAD+ synthase	NC_020516.1	Azoarcus sp. KH32C DNA	Azoarcus	Bacteria	Proteobacteria	Betaproteobacteria	Rhodocyclales	Zoogloeaceae	NC_020516.1	3571044	3591379	3.58121e+06	3.58227e+06	1055	28.44	327	8.3e-14	77.4	50.545	550	3.67e-177	513
WP_015602241.1	WS76_RS13840	3055912	3057612	NAD+ synthase	NZ_CM003626.1	Burkholderia humptydooensis strain MSMB122 chromosome 1	Burkholderia	Bacteria	Proteobacteria	Betaproteobacteria	Burkholderiales	Burkholderiaceae	NZ_CM003626.1	3045516	3065851	3.05568e+06	3056762	1078.5	27.829	327	5.85e-17	87.4	49.123	570	1.28e-167	489
WP_027785115.1	C4B30_RS14810	145369	147102	NAD+ synthase	NZ_PREY01000011.1	Burkholderia sp. BE12 NODE_11_length_220213_cov_34.4512	Burkholderia	Bacteria	Proteobacteria	Betaproteobacteria	Burkholderiales	Burkholderiaceae	NZ_PREY01000011.1	137186	157521	147354	146236	1118	27.829	327	1.15e-17	89.7	48.276	580	2e-159	469
WP_027799774.1	F759_RS0110270	139605	141344	NAD+ synthase	NZ_AWZT01000008.1	Paraburkholderia dilworthii strain WSM3556 BurW3556DRAFT_scaffold_6.7_C	Paraburkholderia	Bacteria	Proteobacteria	Betaproteobacteria	Burkholderiales	Burkholderiaceae	NZ_AWZT01000008.1	131496	151819	141658	140474	1183	26.911	327	2.83e-16	85.5	48.354	577	2.25e-168	492
WP_042586053.1	KY49_RS18380	247107	248792	NAD+ synthase	NZ_JRFO01000006.1	Burkholderia sp. MSHR3999 KY49.ctg7180000000022_quiver	Burkholderia	Bacteria	Proteobacteria	Betaproteobacteria	Burkholderiales	Burkholderiaceae	NZ_JRFO01000006.1	236706	257041	246874	247950	1076	26.911	327	9.25e-17	87	50.265	565	2.05e-162	476
WP_056662222.1	ASC87_RS13185	51278	52951	NAD+ synthase	NZ_LMDI01000015.1	Rhizobacter sp. Root1221 contig_22	Rhizobacter	Bacteria	Proteobacteria	Betaproteobacteria	Burkholderiales		NZ_LMDI01000015.1	42986	63321	53153.5	52114.5	1039	29.052	327	5.81e-19	94	49.912	565	1.28e-171	499
WP_059576632.1	CFB52_RS12550	208410	210143	NAD+ synthase	NZ_NKFC02000005.1	Burkholderia sp. AU18528 NODE_5_length_443626_cov_43.2145	Burkholderia	Bacteria	Proteobacteria	Betaproteobacteria	Burkholderiales	Burkholderiaceae	NZ_NKFC02000005.1	197991	218326	208158	209276	1118	27.523	327	5.68e-17	87.8	48.021	581	2.18e-160	471
WP_059932170.1	WS92_RS15700	870413	872122	NAD+ synthase	NZ_LNJS01000001.1	Burkholderia sp. MSMB1588 MSMB1588_2	Burkholderia	Bacteria	Proteobacteria	Betaproteobacteria	Burkholderiales	Burkholderiaceae	NZ_LNJS01000001.1	862183	882518	872350	871268	1083	27.217	327	2.38e-16	85.5	49.389	573	4.95e-171	498
WP_060063770.1	WK57_RS12405	2693996	2695681	NAD+ synthase	NZ_CM003771.1	Burkholderia ubonensis strain MSMB1157 chromosome 1	Burkholderia	Bacteria	Proteobacteria	Betaproteobacteria	Burkholderiales	Burkholderiaceae	NZ_CM003771.1	2683595	2703930	2.69376e+06	2.69484e+06	1076	26.911	327	1.03e-16	86.7	50.442	565	6.22e-163	477
WP_060311931.1	WS64_RS15285	3347605	3349326	NAD+ synthase	NZ_CM003768.1	Burkholderia anthina strain AZ-4-2-10-S1-D7 chromosome 1	Burkholderia	Bacteria	Proteobacteria	Betaproteobacteria	Burkholderiales	Burkholderiaceae	NZ_CM003768.1	3339410	3359745	3.34958e+06	3.34847e+06	1112	27.523	327	4.79e-17	87.8	48.354	577	4.99e-161	473
WP_063532756.1	WT16_RS04080	375974	377683	NAD+ synthase	NZ_LNJT01000006.1	Burkholderia sp. MSMB1589WGS MSMB1589WGS_7	Burkholderia	Bacteria	Proteobacteria	Betaproteobacteria	Burkholderiales	Burkholderiaceae	NZ_LNJT01000006.1	365578	385913	375746	376828	1083	27.523	327	9.07e-17	87	48.691	573	7.26e-167	488
WP_084906662.1	B7P44_RS13340	2844154	2845860	NAD+ synthase	NZ_CP020737.1	[Pseudomonas] mesoacidophila strain ATCC 31433 chromosome 1	[Pseudomonas]	Bacteria	Proteobacteria	Betaproteobacteria	Burkholderiales	Burkholderiaceae	NZ_CP020737.1	2833753	2854088	2.84392e+06	2845007	1086.5	26.911	327	8.58e-17	87	49.825	572	1.12e-163	479
WP_089499100.1	CFB46_RS00075	13467	15200	NAD+ synthase	NZ_NKFN01000001.1	Burkholderia sp. HI2761 NODE_12_length_231613_cov_47.2742	Burkholderia	Bacteria	Proteobacteria	Betaproteobacteria	Burkholderiales	Burkholderiaceae	NZ_NKFN01000001.1	3048	23383	13215.5	14333.5	1118	27.829	327	1.05e-17	90.1	48.27	578	9.02e-159	467
WP_112314345.1	DPM17_RS02655	501751	503370	NAD+ synthase	NZ_CP030087.1	Polynucleobacter sp. MWH-CNW20-3 chromosome	Polynucleobacter	Bacteria	Proteobacteria	Betaproteobacteria	Burkholderiales	Burkholderiaceae	NZ_CP030087.1	491336	511671	501504	502560	1057	26.911	327	1.23e-14	80.1	49.18	549	2.92e-174	505
WP_009892449.1	LO74_RS11295	2542605	2544290	NAD+ synthase	NZ_CM000438.1	Burkholderia thailandensis E264 strain ATCC 700388 chromosome 1	Burkholderia	Bacteria	Proteobacteria	Betaproteobacteria	Burkholderiales	Burkholderiaceae	NZ_CM000438.1	2532209	2552544	2.54238e+06	2.54345e+06	1071	26.994	326	2.7e-16	85.5	49.113	564	3.17e-166	486
WP_015766779.1	CAP2UW1_RS11475	2626511	2628121	NAD+ synthase	NC_013194.1	Candidatus Accumulibacter phosphatis clade IIA str. UW-1	Candidatus Accumulibacter	Bacteria	Proteobacteria	Betaproteobacteria			NC_013194.1	2616114	2636449	2.62628e+06	2627316	1034.5	28.221	326	3.05e-20	97.8	49.817	546	7.32e-177	512
WP_054255785.1	BN2503_RS06240	76943	78589	NAD+ synthase	NZ_CYIG01000009.1	Acidovorax caeni strain R-24608 isolate Acidovorax caeni sp. nov. strain R-24608	Acidovorax	Bacteria	Proteobacteria	Betaproteobacteria	Burkholderiales	Comamonadaceae	NZ_CYIG01000009.1	66565	86900	76732.5	77766	1033.5	28.221	326	7.9e-16	84	52.459	549	3.08e-173	503
WP_072440954.1	BT264_RS22585	188798	190504	NAD+ synthase	NZ_FPJP01000012.1	Burkholderia sp. NFPP32	Burkholderia	Bacteria	Proteobacteria	Betaproteobacteria	Burkholderiales	Burkholderiaceae	NZ_FPJP01000012.1	178373	198708	188540	189651	1110.5	26.994	326	3.07e-17	88.6	48.951	572	3.31e-161	473
WP_124509357.1	DIE18_RS24115	114207	115907	NAD+ synthase	NZ_QTPT01000020.1	Burkholderia sp. Bp9125 BURSP-Bp9125-3001P1S2-EN-PRI-2017-064-DW_S41_133	Burkholderia	Bacteria	Proteobacteria	Betaproteobacteria	Burkholderiales	Burkholderiaceae	NZ_QTPT01000020.1	105973	126308	116140	115057	1083.5	27.301	326	2.08e-16	85.9	49.206	567	2.6e-160	471
WP_124883369.1	DIE07_RS22540	22993	24693	NAD+ synthase	NZ_QTQE01000021.1	Burkholderia sp. Bp9002 BURSP-Bp9002-2202P2S1-EN-PRI-2017-064-DW_S26_128	Burkholderia	Bacteria	Proteobacteria	Betaproteobacteria	Burkholderiales	Burkholderiaceae	NZ_QTQE01000021.1	12592	32927	22759.5	23843	1083.5	27.301	326	1.96e-16	85.9	49.293	566	1.76e-159	469
WP_007175823.1	BCH11DRAFT_RS01590	337339	339039	NAD+ synthase	NZ_JH603159.1	Burkholderia sp. Ch1-1 BCh11scaffold_1	Burkholderia	Bacteria	Proteobacteria	Betaproteobacteria	Burkholderiales	Burkholderiaceae	NZ_JH603159.1	326867	347202	337034	338189	1154.5	28.704	324	5.36e-19	94	48.772	570	7.66e-166	485
WP_011870533.1	HEAR_RS04685	1024079	1025692	NAD+ synthase	NC_009138.1	Herminiimonas arsenicoxydans chromosome	Herminiimonas	Bacteria	Proteobacteria	Betaproteobacteria	Burkholderiales	Oxalobacteraceae	NC_009138.1	1015776	1036111	1.02594e+06	1.02489e+06	1058	27.16	324	1.02e-14	80.5	46.069	547	5.3e-160	469
WP_021158487.1	L810_RS11245	51427	53142	NAD+ synthase	NZ_ASSI01000049.1	Burkholderia sp. AU4i contig49	Burkholderia	Bacteria	Proteobacteria	Betaproteobacteria	Burkholderiales	Burkholderiaceae	NZ_ASSI01000049.1	43226	63561	53393.5	52284.5	1109	27.469	324	1.22e-17	89.7	48.696	575	8.63e-158	464
WP_047901039.1	ABD05_RS02085	443220	444926	NAD+ synthase	NZ_CP011503.1	Burkholderia pyrrocinia strain DSM 10685 chromosome 1	Burkholderia	Bacteria	Proteobacteria	Betaproteobacteria	Burkholderiales	Burkholderiaceae	NZ_CP011503.1	432819	453154	442986	444073	1086.5	28.086	324	4.42e-18	91.3	49.301	572	9.5e-163	477
WP_048025375.1	VK92_RS25035	30604	32319	NAD+ synthase	NZ_LDUL01000050.1	Burkholderia sp. LK4 50	Burkholderia	Bacteria	Proteobacteria	Betaproteobacteria	Burkholderiales	Burkholderiaceae	NZ_LDUL01000050.1	22403	42738	32570.5	31461.5	1109	28.704	324	4.23e-18	91.3	48.87	575	1.17e-158	467
WP_059496626.1	DPV79_RS31150	57840	59555	NAD+ synthase	NZ_QMFZ01000034.1	Burkholderia reimsis strain BE51 NODE_34_length_100044_cov_41.3959	Burkholderia	Bacteria	Proteobacteria	Betaproteobacteria	Burkholderiales	Burkholderiaceae	NZ_QMFZ01000034.1	47421	67756	57588.5	58697.5	1109	27.469	324	6.68e-18	90.5	48.87	575	2.62e-158	466
WP_059504862.1	WS61_RS26400	190245	191954	NAD+ synthase	NZ_LOVM01000075.1	Burkholderia sp. ABCPW 11 strain ABCPW11 ABCPW11_74	Burkholderia	Bacteria	Proteobacteria	Betaproteobacteria	Burkholderiales	Burkholderiaceae	NZ_LOVM01000075.1	182038	202373	192206	191100	1106	28.086	324	7.12e-18	90.5	48.606	574	2.93e-160	471
WP_059795830.1	WT97_RS23770	211499	213208	NAD+ synthase	NZ_LPMU01000061.1	Burkholderia sp. MSMB1459WGS MSMB1459WGS_65	Burkholderia	Bacteria	Proteobacteria	Betaproteobacteria	Burkholderiales	Burkholderiaceae	NZ_LPMU01000061.1	203292	223627	213460	212354	1106	28.086	324	5.1e-18	90.9	48.691	573	8.8e-162	474
WP_060036301.1	WT24_RS26555	202888	204597	NAD+ synthase	NZ_LPDI01000100.1	Burkholderia sp. MSMB1078WGS MSMB1078WGS_84	Burkholderia	Bacteria	Proteobacteria	Betaproteobacteria	Burkholderiales	Burkholderiaceae	NZ_LPDI01000100.1	194681	215016	204848	203742	1106	28.086	324	4.84e-18	90.9	48.691	573	9.6e-162	474
WP_069257304.1	WJ16_RS12430	2756012	2757712	NAD+ synthase	NZ_CP013401.1	Burkholderia metallica strain FL-6-5-30-S1-D7 chromosome 1	Burkholderia	Bacteria	Proteobacteria	Betaproteobacteria	Burkholderiales	Burkholderiaceae	NZ_CP013401.1	2745593	2765928	2.75576e+06	2756862	1101.5	27.469	324	1.58e-17	89.4	49.123	570	9.57e-160	469
WP_069619261.1	CFB81_RS12385	189231	190928	NAD+ synthase	NZ_NKFE01000004.1	Burkholderia sp. AU28863 NODE_14_length_174632_cov_36.0725	Burkholderia	Bacteria	Proteobacteria	Betaproteobacteria	Burkholderiales	Burkholderiaceae	NZ_NKFE01000004.1	178812	199147	188980	190080	1100	28.086	324	2.56e-18	91.7	49.385	569	2.37e-162	476
WP_089426634.1	CFB45_RS13700	185288	186994	NAD+ synthase	NZ_NKFL01000005.1	Burkholderia sp. HI2500 NODE_17_length_129663_cov_44.8068	Burkholderia	Bacteria	Proteobacteria	Betaproteobacteria	Burkholderiales	Burkholderiaceae	NZ_NKFL01000005.1	174869	195204	185036	186141	1104.5	28.086	324	6.01e-18	90.5	49.301	572	2.67e-163	478
WP_089431876.1	CFB40_RS13215	182567	184273	NAD+ synthase	NZ_NKFG01000004.1	Burkholderia sp. AU31652 NODE_20_length_129531_cov_28.7882	Burkholderia	Bacteria	Proteobacteria	Betaproteobacteria	Burkholderiales	Burkholderiaceae	NZ_NKFG01000004.1	172148	192483	182316	183420	1104.5	28.086	324	1.41e-17	89.4	49.301	572	1.03e-162	477
WP_089468162.1	CFB89_RS12515	224781	226490	NAD+ synthase	NZ_NKEZ01000004.1	Burkholderia sp. AU16741 NODE_9_length_210182_cov_32.1667	Burkholderia	Bacteria	Proteobacteria	Betaproteobacteria	Burkholderiales	Burkholderiaceae	NZ_NKEZ01000004.1	214361	234696	224528	225636	1107	28.086	324	3.04e-18	91.7	48.866	573	8.34e-163	477
WP_089473368.1	CFB39_RS13575	200421	202127	NAD+ synthase	NZ_NKFK01000004.1	Burkholderia sp. AU6039 NODE_19_length_185953_cov_40.3255	Burkholderia	Bacteria	Proteobacteria	Betaproteobacteria	Burkholderiales	Burkholderiaceae	NZ_NKFK01000004.1	190002	210337	200170	201274	1104.5	28.086	324	4.91e-18	90.9	49.476	572	1.37e-160	471
WP_089484398.1	CFB82_RS13640	181345	183051	NAD+ synthase	NZ_NKFM01000024.1	Burkholderia sp. HI2714 NODE_8_length_266290_cov_35.1302	Burkholderia	Bacteria	Proteobacteria	Betaproteobacteria	Burkholderiales	Burkholderiaceae	NZ_NKFM01000024.1	170926	191261	181094	182198	1104.5	28.086	324	3.45e-18	91.3	49.476	572	3.13e-161	473
WP_089488726.1	CFB44_RS12730	189395	191098	NAD+ synthase	NZ_NKFF01000004.1	Burkholderia sp. AU31280 NODE_4_length_425174_cov_42.8454	Burkholderia	Bacteria	Proteobacteria	Betaproteobacteria	Burkholderiales	Burkholderiaceae	NZ_NKFF01000004.1	178976	199311	189144	190246	1103	28.086	324	1.91e-18	92.4	49.387	571	5.01e-164	480
WP_089495412.1	CFB43_RS13445	188793	190499	NAD+ synthase	NZ_NKEX01000004.1	Burkholderia sp. AU15512 NODE_20_length_120344_cov_32.5686	Burkholderia	Bacteria	Proteobacteria	Betaproteobacteria	Burkholderiales	Burkholderiaceae	NZ_NKEX01000004.1	178374	198709	188542	189646	1104.5	28.086	324	4.12e-18	91.3	49.476	572	2.12e-161	474
WP_091796247.1	BLW71_RS10900	2444238	2445926	NAD+ synthase	NZ_FNTG01000001.1	Burkholderia sp. WP9	Burkholderia	Bacteria	Proteobacteria	Betaproteobacteria	Burkholderiales	Burkholderiaceae	NZ_FNTG01000001.1	2433766	2454101	2.44393e+06	2445082	1148.5	28.704	324	1.42e-18	92.8	48.41	566	8.53e-167	487
WP_124452850.1	DIE03_RS18595	33970	35688	NAD+ synthase	NZ_QTQI01000012.1	Burkholderia sp. Bp8992 BURSP-Bp8992-1404P2S2-EN-PRI-2017-064-DW_S19_96	Burkholderia	Bacteria	Proteobacteria	Betaproteobacteria	Burkholderiales	Burkholderiaceae	NZ_QTQI01000012.1	25772	46107	35939.5	34829	1110.5	27.469	324	6.41e-18	90.5	48.785	576	6.99e-161	473
WP_133660416.1	B0G77_RS00725	150461	152149	NAD+ synthase	NZ_SNWA01000001.1	Paraburkholderia sp. BL10I2N1 Ga0242534_11	Paraburkholderia	Bacteria	Proteobacteria	Betaproteobacteria	Burkholderiales	Burkholderiaceae	NZ_SNWA01000001.1	140005	160340	150172	151305	1132.5	28.395	324	1.54e-17	89.4	48.587	566	5.23e-167	488
WP_010928037.1	AL462_RS07245	1513391	1515025	NAD+ synthase	NZ_LRII02000001.1	Bordetella parapertussis strain FDAARGOS_177 unitig_0_quiver_pilon	Bordetella	Bacteria	Proteobacteria	Betaproteobacteria	Burkholderiales	Alcaligenaceae	NZ_LRII02000001.1	1503012	1523347	1.51318e+06	1514208	1028.5	27.554	323	6.62e-15	80.9	49.451	546	2.16e-159	468
WP_011545936.1	AP428_RS09645	14211	15929	NAD+ synthase	NZ_BBSK01000035.1	Burkholderia sp. E168m22	Burkholderia	Bacteria	Proteobacteria	Betaproteobacteria	Burkholderiales	Burkholderiaceae	NZ_BBSK01000035.1	3792	24127	13959.5	15070	1110.5	27.554	323	1.38e-17	89.7	48.785	576	3.46e-162	476
WP_034208102.1	WT53_RS03695	13838	15547	NAD+ synthase	NZ_LPJG01000010.1	Burkholderia sp. MSMB2157WGS MSMB2157WGS_19	Burkholderia	Bacteria	Proteobacteria	Betaproteobacteria	Burkholderiales	Burkholderiaceae	NZ_LPJG01000010.1	3419	23754	13586.5	14692.5	1106	27.554	323	1.82e-17	89.4	48.866	573	2.58e-162	476
WP_059528297.1	WS48_RS20435	388237	389943	NAD+ synthase	NZ_LOSZ01000053.1	Burkholderia sp. RF7-non_BP1 RF7-non-BP1_56	Burkholderia	Bacteria	Proteobacteria	Betaproteobacteria	Burkholderiales	Burkholderiaceae	NZ_LOSZ01000053.1	380027	400362	390194	389090	1104.5	28.483	323	2.77e-18	91.7	48.951	572	3.54e-163	478
WP_059560401.1	WJ12_RS12140	2682160	2683890	NAD+ synthase	NZ_CP013398.1	Burkholderia seminalis strain FL-5-4-10-S1-D7 chromosome 1	Burkholderia	Bacteria	Proteobacteria	Betaproteobacteria	Burkholderiales	Burkholderiaceae	NZ_CP013398.1	2671741	2692076	2.68191e+06	2683025	1116.5	26.935	323	1.72e-17	89.4	48.793	580	4.53e-157	463
WP_059692272.1	WS46_RS26410	128212	129918	NAD+ synthase	NZ_LOSX01000074.1	Burkholderia sp. RF4-BP95 RF4-BP95_77	Burkholderia	Bacteria	Proteobacteria	Betaproteobacteria	Burkholderiales	Burkholderiaceae	NZ_LOSX01000074.1	120002	140337	130170	129065	1104.5	28.173	323	7.75e-18	90.5	49.126	572	7.17e-164	480
WP_059782325.1	WS54_RS25610	2602677	2604410	NAD+ synthase	NZ_CP013373.1	Burkholderia sp. NRF60-BP8 chromosome 1	Burkholderia	Bacteria	Proteobacteria	Betaproteobacteria	Burkholderiales	Burkholderiaceae	NZ_CP013373.1	2592258	2612593	2.60243e+06	2.60354e+06	1118	27.554	323	9.5e-18	90.1	48.193	581	3.06e-160	471
WP_059824972.1	WS95_RS18490	210764	212473	NAD+ synthase	NZ_LOYN01000029.1	Burkholderia sp. MSMB1826 MSMB1826_36	Burkholderia	Bacteria	Proteobacteria	Betaproteobacteria	Burkholderiales	Burkholderiaceae	NZ_LOYN01000029.1	202557	222892	212724	211618	1106	27.554	323	1.18e-17	89.7	48.866	573	2.88e-162	476
WP_059834873.1	WS96_RS20230	13771	15492	NAD+ synthase	NZ_LOYP01000045.1	Burkholderia sp. MSMB1835 MSMB1835_50	Burkholderia	Bacteria	Proteobacteria	Betaproteobacteria	Burkholderiales	Burkholderiaceae	NZ_LOYP01000045.1	3352	23687	13519.5	14631.5	1112	27.554	323	8.9e-18	90.1	48.527	577	6.48e-161	473
WP_069226412.1	WI26_RS11640	2522084	2523772	NAD+ synthase	NZ_CP013362.1	Burkholderia diffusa strain RF2-non-BP9 chromosome 1	Burkholderia	Bacteria	Proteobacteria	Betaproteobacteria	Burkholderiales	Burkholderiaceae	NZ_CP013362.1	2511665	2532000	2.52183e+06	2522928	1095.5	28.173	323	3.51e-18	91.3	50	566	2.39e-163	478
WP_085041184.1	B7G54_RS23095	212799	214505	NAD+ synthase	NZ_NBYX01000012.1	Burkholderia puraquae strain CAMPA 1040 scaffold_11	Burkholderia	Bacteria	Proteobacteria	Betaproteobacteria	Burkholderiales	Burkholderiaceae	NZ_NBYX01000012.1	204589	224924	214756	213652	1104.5	27.864	323	1.01e-17	90.1	49.476	572	4.1e-160	470
WP_086093046.1	CAL11_RS11900	2547504	2549138	NAD+ synthase	NZ_CP021107.1	Bordetella genomosp. 6 strain AU22978 chromosome	Bordetella	Bacteria	Proteobacteria	Betaproteobacteria	Burkholderiales	Alcaligenaceae	NZ_CP021107.1	2537125	2557460	2.54729e+06	2548321	1028.5	27.554	323	3.4e-15	82	49.726	547	6.82e-161	471
WP_090531607.1	BLV45_RS08065	193132	194820	NAD+ synthase	NZ_FNRQ01000002.1	Paraburkholderia sartisoli strain LMG 24000	Paraburkholderia	Bacteria	Proteobacteria	Betaproteobacteria	Burkholderiales	Burkholderiaceae	NZ_FNRQ01000002.1	182685	203020	192852	193976	1123.5	27.245	323	6.71e-17	87.4	49.117	566	1.26e-167	489
WP_096502496.1	DCN14_RS27470	2737344	2739086	NAD+ synthase	NZ_CP028963.1	Burkholderia sp. IDO3 chromosome 2	Burkholderia	Bacteria	Proteobacteria	Betaproteobacteria	Burkholderiales	Burkholderiaceae	NZ_CP028963.1	2726928	2747263	2.7371e+06	2738215	1119.5	28.173	323	5.93e-17	87.4	48.801	584	7.29e-161	473
WP_098552835.1	BX604_RS11630	2407782	2409512	NAD+ synthase	NZ_PDBZ01000001.1	Burkholderia sp. JKS000303 Ga0138920_11	Burkholderia	Bacteria	Proteobacteria	Betaproteobacteria	Burkholderiales	Burkholderiaceae	NZ_PDBZ01000001.1	2399593	2419928	2.40976e+06	2408647	1113.5	28.483	323	1.22e-17	89.7	49.138	580	8.22e-161	473
WP_102630256.1	C0Z16_RS00320	62810	64537	NAD+ synthase	NZ_PNXY01000001.1	Paraburkholderia rhynchosiae strain WSM 3937 NODE_1_length_527307_cov_22.0965_ID_4912	Paraburkholderia	Bacteria	Proteobacteria	Betaproteobacteria	Burkholderiales	Burkholderiaceae	NZ_PNXY01000001.1	52332	72655	62493.5	63673.5	1180	27.554	323	6.96e-16	84.3	48.348	575	9.96e-167	488
WP_124488438.1	DIE05_RS14210	89453	91174	NAD+ synthase	NZ_QTQG01000013.1	Burkholderia sp. Bp8995 BURSP-Bp8995-1406P2S1-EN-PRI-2017-064-DW_S21_140	Burkholderia	Bacteria	Proteobacteria	Betaproteobacteria	Burkholderiales	Burkholderiaceae	NZ_QTQG01000013.1	81278	101613	91445.5	90313.5	1132	28.173	323	5.35e-18	90.9	48.527	577	4.24e-161	473
WP_124500450.1	DIE21_RS26375	87673	89379	NAD+ synthase	NZ_QTPQ01000034.1	Burkholderia sp. Bp9140 BURSP-Bp9140-0508P2S2B-EN-PRI-2017-064-DW_S3_180	Burkholderia	Bacteria	Proteobacteria	Betaproteobacteria	Burkholderiales	Burkholderiaceae	NZ_QTPQ01000034.1	79463	99798	89630.5	88526	1104.5	27.864	323	2.56e-17	88.6	49.037	571	1.78e-161	474
WP_124571284.1	DID98_RS19995	67622	69388	NAD+ synthase	NZ_QTQN01000019.1	Burkholderia sp. Bp8984 BURSP-Bp8984-1304P2S1-EN-PRI-2017-064-DW_S14_147	Burkholderia	Bacteria	Proteobacteria	Betaproteobacteria	Burkholderiales	Burkholderiaceae	NZ_QTQN01000019.1	59492	79827	69659.5	68505	1154.5	28.173	323	6.32e-18	90.9	47.297	592	9.69e-159	468
WP_124621656.1	DIE11_RS04120	406104	407825	NAD+ synthase	NZ_QTQA01000002.1	Burkholderia sp. Bp9012 BURSP-Bp9012-5401P2S1-EN-PRI-2017-064-DW_S28_104	Burkholderia	Bacteria	Proteobacteria	Betaproteobacteria	Burkholderiales	Burkholderiaceae	NZ_QTQA01000002.1	397909	418244	408076	406964	1112	28.173	323	2.13e-18	92	48.7	577	7.96e-161	472
WP_124827254.1	DIE14_RS09295	13717	15447	NAD+ synthase	NZ_QTPX01000007.1	Burkholderia sp. Bp9017 BURSP-Bp9017-5503P2S1-EN-PRI-2017-064-DW_S52_142	Burkholderia	Bacteria	Proteobacteria	Betaproteobacteria	Burkholderiales	Burkholderiaceae	NZ_QTPX01000007.1	3301	23636	13468.5	14582	1113.5	28.483	323	8.37e-18	90.1	48.448	580	6.93e-162	475
WP_124894224.1	DIE16_RS33360	23691	25427	NAD+ synthase	NZ_QTPV01000059.1	Burkholderia sp. Bp9090 BURSP-Bp9090-3604P1S3-EN-PRI-2017-064-DW_S55_194	Burkholderia	Bacteria	Proteobacteria	Betaproteobacteria	Burkholderiales	Burkholderiaceae	NZ_QTPV01000059.1	15531	35866	25698.5	24559	1139.5	28.173	323	5.43e-18	90.9	48.11	582	2.83e-160	471
WP_005673215.1	EL249_RS08075	1989667	1991313	NAD+ synthase	NZ_LR134378.1	Lautropia mirabilis strain NCTC12852 genome assembly	Lautropia	Bacteria	Proteobacteria	Betaproteobacteria	Burkholderiales	Burkholderiaceae	NZ_LR134378.1	1981385	2001702	1.99154e+06	1990490	1053.5	27.95	322	1.2e-10	67.4	49.453	548	9.51e-150	443
WP_035826468.1	FG13_RS27990	6292448	6294064	NAD+ synthase	NZ_JQNP01000001.1	Janthinobacterium sp. RA13 FG13DRAFT_unitig_0_quiver_dupTrim_5945.1_C	Janthinobacterium	Bacteria	Proteobacteria	Betaproteobacteria	Burkholderiales	Oxalobacteraceae	NZ_JQNP01000001.1	6284106	6304441	6.29427e+06	6293256	1017.5	27.64	322	6.69e-15	80.9	45.438	548	2.05e-154	455
WP_035973296.1	BDSB_RS05030	1109101	1110798	NAD+ synthase	NZ_CM002277.1	Burkholderia dolosa PC543 chromosome 1	Burkholderia	Bacteria	Proteobacteria	Betaproteobacteria	Burkholderiales	Burkholderiaceae	NZ_CM002277.1	1100861	1121196	1.11103e+06	1.10995e+06	1079	27.64	322	3.36e-17	88.2	50.087	575	3.24e-169	493
WP_046682493.1	VM94_RS05280	316664	318280	NAD+ synthase	NZ_LBCO01000007.1	Janthinobacterium sp. KBS0711 VM94_contig000008	Janthinobacterium	Bacteria	Proteobacteria	Betaproteobacteria	Burkholderiales	Oxalobacteraceae	NZ_LBCO01000007.1	308322	328657	318490	317472	1017.5	28.261	322	2.6e-16	85.5	46.533	548	1.62e-158	465
WP_058049380.1	ASN89_RS11650	12269	13885	NAD+ synthase	NZ_LNCE01000033.1	Janthinobacterium sp. Ant5-2-1 strain Ant5-2-1 (purple) Contig33	Janthinobacterium	Bacteria	Proteobacteria	Betaproteobacteria	Burkholderiales	Oxalobacteraceae	NZ_LNCE01000033.1	1892	22227	12059.5	13077	1017.5	28.261	322	2.56e-16	85.5	46.533	548	1.55e-158	465
WP_099402652.1	CSQ94_RS16830	176249	177865	NAD+ synthase	NZ_PDZM01000007.1	Janthinobacterium sp. BJB312 NODE_7_length_462158_cov_98.964301	Janthinobacterium	Bacteria	Proteobacteria	Betaproteobacteria	Burkholderiales	Oxalobacteraceae	NZ_PDZM01000007.1	167907	188242	178074	177057	1017.5	27.64	322	6.63e-15	80.9	45.438	548	2.11e-154	455
WP_100429312.1	CLU90_RS27640	6142949	6144565	NAD+ synthase	NZ_PGES01000001.1	Janthinobacterium sp. 67 Ga0181134_11	Janthinobacterium	Bacteria	Proteobacteria	Betaproteobacteria	Burkholderiales	Oxalobacteraceae	NZ_PGES01000001.1	6134740	6155075	6.14491e+06	6143757	1150.5	27.95	322	1.76e-15	82.8	45.62	548	1.27e-153	452
WP_120969160.1	EAO39_RS15870	3483800	3485443	NAD+ synthase	NZ_UOOB01000001.1	Comamonas sp. lk	Comamonas	Bacteria	Proteobacteria	Betaproteobacteria	Burkholderiales	Comamonadaceae	NZ_UOOB01000001.1	3473414	3493749	3.48358e+06	3.48462e+06	1040	26.837	313	1.42e-13	76.6	48.634	549	2.2e-167	488
WP_003066221.1	EIC84_RS00560	111506	113152	NAD+ synthase	NZ_RSDT01000001.1	Comamonas sp. A23 NODE_1_length_973854_cov_27.348002	Comamonas	Bacteria	Proteobacteria	Betaproteobacteria	Burkholderiales	Comamonadaceae	NZ_RSDT01000001.1	103204	123539	113372	112329	1042.5	28.617	311	2.24e-15	82.4	49.728	551	3.51e-158	465
WP_114862209.1	DFO48_RS00385	84997	86643	NAD+ synthase	NZ_QQAS01000001.1	Comamonas sp. AG1104 Ga0222365_101	Comamonas	Bacteria	Proteobacteria	Betaproteobacteria	Burkholderiales	Comamonadaceae	NZ_QQAS01000001.1	76695	97030	86862.5	85820	1042.5	28.617	311	1.88e-15	82.8	49.728	551	2.99e-164	480
WP_018026152.1	A3GA_RS0104250	35466	37151	NAD+ synthase	NZ_AQVB01000005.1	Oligella urethralis DSM 7531 A3GADRAFT_scaffold_4.5_C	Oligella	Bacteria	Proteobacteria	Betaproteobacteria	Burkholderiales	Alcaligenaceae	NZ_AQVB01000005.1	25028	45363	35195.5	36308.5	1113	27.097	310	8.39e-15	80.9	35.965	570	1.34e-100	317
WP_070476452.1	HMPREF3144_RS03615	73013	74698	NAD+ synthase	NZ_KV792872.1	Oligella sp. HMSC05A10 Scaffold20	Oligella	Bacteria	Proteobacteria	Betaproteobacteria	Burkholderiales	Alcaligenaceae	NZ_KV792872.1	64801	85136	74968.5	73855.5	1113	27.097	310	8.18e-15	80.9	36.14	570	2.15e-101	319
WP_099737415.1	CLU84_RS12325	2666444	2668084	NAD+ synthase	NZ_PEFL01000001.1	Comamonas sp. 26 Ga0181122_11	Comamonas	Bacteria	Proteobacteria	Betaproteobacteria	Burkholderiales	Comamonadaceae	NZ_PEFL01000001.1	2656057	2676392	2.66622e+06	2667264	1039.5	28.71	310	3.42e-15	82	49.818	548	4.24e-171	498
WP_122226799.1	D8I35_RS06355	1405740	1407461	NAD+ synthase	NZ_RDQO01000001.1	Corticibacter populi strain DSM 105136 DSM105136T_1	Corticibacter	Bacteria	Proteobacteria	Betaproteobacteria	Burkholderiales	Comamonadaceae	NZ_RDQO01000001.1	1395221	1415556	1.40539e+06	1.4066e+06	1212	29.355	310	2.89e-16	85.5	48.084	574	2.02e-158	466
WP_126828653.1	CWI83_RS10180	216504	218150	NAD+ synthase	NZ_PIQG01000005.1	Idiomarina taiwanensis strain PIT1 contig4	Idiomarina	Bacteria	Proteobacteria	Gammaproteobacteria	Alteromonadales	Idiomarinaceae	NZ_PIQG01000005.1	208153	228488	218320	217327	993.5	27.036	307	3.93e-15	81.6	49.727	549	4.94e-171	498
WP_013801500.1	DELCS14_RS09895	2229718	2231367	NAD+ synthase	NC_015563.1	Delftia sp. Cs1-4	Delftia	Bacteria	Proteobacteria	Betaproteobacteria	Burkholderiales	Comamonadaceae	NC_015563.1	2221439	2241774	2.23161e+06	2.23054e+06	1064	28.618	304	1.11e-12	73.9	53.358	551	2.66e-178	516
WP_018507637.1	B058_RS0106330	126751	128364	NAD+ synthase	NZ_KB891317.1	Thiobacillus thioparus DSM 505 B058DRAFT_scaffold_1.2	Thiobacillus	Bacteria	Proteobacteria	Betaproteobacteria	Nitrosomonadales	Thiobacillaceae	NZ_KB891317.1	118361	138696	128528	127558	971	25.987	304	4.79e-12	72	51.818	550	4.29e-175	507
WP_027015864.1	G486_RS0112595	80034	81680	NAD+ synthase	NZ_AUCQ01000018.1	Comamonas composti DSM 21721 G486DRAFT_scaffold00014.14_C	Comamonas	Bacteria	Proteobacteria	Betaproteobacteria	Burkholderiales	Comamonadaceae	NZ_AUCQ01000018.1	71749	92084	81916.5	80857	1059.5	27.961	304	3.21e-15	82	50.817	551	9.98e-166	484
WP_034396061.1	DA1_RS25090	45767	47416	NAD+ synthase	NZ_BCZP01000028.1	Delftia acidovorans NBRC 14950	Delftia	Bacteria	Proteobacteria	Betaproteobacteria	Burkholderiales	Comamonadaceae	NZ_BCZP01000028.1	37488	57823	47655.5	46591.5	1064	28.618	304	1.21e-12	73.9	53.455	550	2.38e-179	519
WP_071956477.1	BO996_RS22680	5065145	5066794	NAD+ synthase	NZ_CP018101.1	Delftia sp. HK171 chromosome	Delftia	Bacteria	Proteobacteria	Betaproteobacteria	Burkholderiales	Comamonadaceae	NZ_CP018101.1	5054634	5074969	5.0648e+06	5.06597e+06	1168	28.618	304	1.02e-12	73.9	53.358	551	2.06e-177	514
WP_088164132.1	KDK82_RS04620	1059138	1060787	NAD+ synthase	NZ_MYFL01000001.1	Delftia sp. K82 KDK82_1_1	Delftia	Bacteria	Proteobacteria	Betaproteobacteria	Burkholderiales	Comamonadaceae	NZ_MYFL01000001.1	1050859	1071194	1.06103e+06	1.05996e+06	1064	28.289	304	1.25e-12	73.9	53.455	550	2.38e-179	519
WP_099733127.1	CLV01_RS22855	5063832	5065481	NAD+ synthase	NZ_PEFD01000001.1	Delftia sp. 60 Ga0181130_11	Delftia	Bacteria	Proteobacteria	Betaproteobacteria	Burkholderiales	Comamonadaceae	NZ_PEFD01000001.1	5053425	5073760	5.06359e+06	5.06466e+06	1064	28.618	304	1.15e-12	73.9	53.358	551	6.93e-178	515
WP_063325911.1	A4F85_RS05710	997360	999009	NAD+ synthase	NZ_LWCN01000003.1	Delftia sp. GW456-R20 scaffold3	Delftia	Bacteria	Proteobacteria	Betaproteobacteria	Burkholderiales	Comamonadaceae	NZ_LWCN01000003.1	986953	1007288	997120	998184	1064	28.713	303	1.82e-12	73.2	53.358	551	1.84e-177	514
WP_018573391.1	B092_RS0101055	76948	78639	NAD+ synthase	NZ_KB892280.1	Oligella ureolytica DSM 18253 B092DRAFT_scaffold_1.2	Oligella	Bacteria	Proteobacteria	Betaproteobacteria	Burkholderiales	Alcaligenaceae	NZ_KB892280.1	66512	86847	76679.5	77793.5	1114	26.014	296	2.2e-13	76.3	35.192	574	5.07e-106	331
WP_118276396.1	DW133_RS09380	25077	26687	NAD+ synthase	NZ_QRLV01000015.1	Sutterella sp. AM11-39 AM11-39.Scaf15	Sutterella	Bacteria	Proteobacteria	Betaproteobacteria	Burkholderiales	Sutterellaceae	NZ_QRLV01000015.1	14665	35000	24832.5	25882	1049.5	29.452	292	1.3e-07	57.8	37.77	556	5.68e-101	317
WP_092696724.1	BLW02_RS00455	97750	99408	NAD+ synthase	NZ_FNQJ01000001.1	Acidovorax soli strain DSM 25157	Acidovorax	Bacteria	Proteobacteria	Betaproteobacteria	Burkholderiales	Comamonadaceae	NZ_FNQJ01000001.1	89459	109776	99617.5	98579	1038.5	29.021	286	8.35e-16	84	49.819	554	3.38e-163	478
WP_087748223.1	CCX87_RS06865	1448260	1449918	NAD+ synthase	NZ_CP021648.1	Acidovorax sp. T1	Acidovorax	Bacteria	Proteobacteria	Betaproteobacteria	Burkholderiales	Comamonadaceae	NZ_CP021648.1	1439973	1460290	1.45013e+06	1449089	1042.5	28.114	281	4.24e-13	75.1	49.819	554	7.8e-164	479
WP_026436764.1	K225_RS0112650	14594	16252	NAD+ synthase	NZ_AUEX01000018.1	Acidovorax sp. JHL-9 K225DRAFT_scaffold00017.17_C	Acidovorax	Bacteria	Proteobacteria	Betaproteobacteria	Burkholderiales	Comamonadaceae	NZ_AUEX01000018.1	4227	24544	14385.5	15423	1037.5	28.929	280	2.65e-15	82.4	49.819	554	2.16e-162	476
WP_130371703.1	EV290_RS14525	3093064	3094752	NAD+ synthase	NZ_SGXQ01000001.1	Variovorax sp. BK119 Ga0307672_11	Variovorax	Bacteria	Proteobacteria	Betaproteobacteria	Burkholderiales	Comamonadaceae	NZ_SGXQ01000001.1	3082732	3103067	3.0929e+06	3093908	1008.5	28.929	280	4.38e-16	84.7	48.837	559	3.98e-168	491
WP_090250875.1	BMY52_RS03235	141500	143134	NAD+ synthase	NZ_FOAA01000002.1	Ectothiorhodospira marina strain DSM 241	Ectothiorhodospira	Bacteria	Proteobacteria	Gammaproteobacteria	Chromatiales	Ectothiorhodospiraceae	NZ_FOAA01000002.1	133198	153533	143366	142317	1048.5	28.889	270	4.66e-17	87.8	49.73	555	1.47e-165	483
WP_011381823.1	NMUL_RS13210	2901974	2903590	NAD+ synthase	NC_007614.1	Nitrosospira multiformis ATCC 25196	Nitrosospira	Bacteria	Proteobacteria	Betaproteobacteria	Nitrosomonadales	Nitrosomonadaceae	NC_007614.1	2893723	2914058	2.90389e+06	2902782	1108.5	30.078	256	5.16e-16	84.3	47.628	548	1.75e-161	473
WP_024328700.1	G020_RS0103700	22723	24426	NAD+ synthase	NZ_ATUL01000005.1	Thioalkalivibrio sp. ALR17-21 G020DRAFT_scaffold00005.5_C	Thioalkalivibrio	Bacteria	Proteobacteria	Gammaproteobacteria	Chromatiales	Ectothiorhodospiraceae	NZ_ATUL01000005.1	14497	34832	24664.5	23574.5	1090	30.859	256	1.18e-16	86.7	49.306	576	2.67e-162	476
WP_077244697.1	B1A74_RS11200	69821	71524	NAD+ synthase	NZ_MUZR01000050.1	Thioalkalivibrio halophilus strain HL17 Ga0073316_150	Thioalkalivibrio	Bacteria	Proteobacteria	Gammaproteobacteria	Chromatiales	Ectothiorhodospiraceae	NZ_MUZR01000050.1	61595	81930	71762.5	70672.5	1090	30.859	256	1.08e-16	86.7	49.306	576	4.03e-162	475
WP_110618862.1	D893_RS00360	83978	85681	NAD+ synthase	NZ_QKMA01000001.1	Thioalkalivibrio sp. ALE21 D893DRAFT_scaffold00001.1	Thioalkalivibrio	Bacteria	Proteobacteria	Gammaproteobacteria	Chromatiales	Ectothiorhodospiraceae	NZ_QKMA01000001.1	75752	96087	85919.5	84829.5	1090	30.859	256	1.18e-16	86.7	49.306	576	2.67e-162	476
WP_026300813.1	F573_RS0105490	384698	386401	NAD+ synthase	NZ_KB900032.1	Thioalkalivibrio sp. ALE23 F573DRAFT_scaffold00002.2	Thioalkalivibrio	Bacteria	Proteobacteria	Gammaproteobacteria	Chromatiales	Ectothiorhodospiraceae	NZ_KB900032.1	376472	396807	386640	385550	1090	31.349	252	9.84e-16	83.6	48.785	576	6.61e-160	470
WP_063463637.1	ECTOBSL9_RS01920	368628	370262	NAD+ synthase	NZ_CP011994.1	Ectothiorhodospira sp. BSL-9	Ectothiorhodospira	Bacteria	Proteobacteria	Gammaproteobacteria	Chromatiales	Ectothiorhodospiraceae	NZ_CP011994.1	358229	378564	368396	369445	1048.5	26.423	246	1.41e-14	80.1	50.27	555	1.69e-169	493
WP_092950872.1	BM144_RS07910	308912	310564	NAD+ synthase	NZ_FOMQ01000004.1	Acidovorax konjaci strain DSM 7481	Acidovorax	Bacteria	Proteobacteria	Betaproteobacteria	Burkholderiales	Comamonadaceae	NZ_FOMQ01000004.1	300757	321074	310916	309738	1177.5	29.268	246	8.18e-18	90.1	52.269	551	0	532
WP_047550501.1	GQ51_RS04870	1062823	1064427	NAD+ synthase	NZ_JUHH01000001.1	Methylotenera sp. G11 GQ51DRAFT_unitig_0_quiver_dupTrim_10755.1_C	Methylotenera	Bacteria	Proteobacteria	Betaproteobacteria	Nitrosomonadales	Methylophilaceae	NZ_JUHH01000001.1	1052354	1072689	1.06252e+06	1063625	1103.5	29.339	242	1.02e-16	86.7	49.449	544	1.3e-165	483
WP_102247394.1	C0099_RS10665	2203536	2205164	NAD+ synthase	NZ_CP025682.1	Azoarcus sp. SY39 chromosome	Azoarcus	Bacteria	Proteobacteria	Betaproteobacteria	Rhodocyclales	Zoogloeaceae	NZ_CP025682.1	2193154	2213489	2.20332e+06	2204350	1028.5	30.165	242	4.88e-19	94	49.91	555	4.63e-169	492
WP_061553620.1	DSM2777_RS07975	1737576	1739198	NAD+ synthase	NZ_CP014608.1	Obesumbacterium proteus strain DSM 2777	Obesumbacterium	Bacteria	Proteobacteria	Gammaproteobacteria	Enterobacterales	Hafniaceae	NZ_CP014608.1	1729210	1749545	1.73938e+06	1738387	990.5	28.033	239	1.65e-15	82.8	49.546	551	1.04e-170	496
WP_130593024.1	EKN56_RS17735	3972150	3973769	NAD+ synthase	NZ_CP034752.1	Pragia sp. CF-458 chromosome	Pragia	Bacteria	Proteobacteria	Gammaproteobacteria	Enterobacterales	Budviciaceae	NZ_CP034752.1	3961801	3982136	3.97197e+06	3.97296e+06	991	25.523	239	1.11e-11	70.9	46.014	552	9.85e-163	476
WP_062772462.1	MM4_RS09310	427741	429363	NAD+ synthase	NZ_BCZU01000003.1	Morganella morganii subsp. morganii NBRC 3848	Morganella	Bacteria	Proteobacteria	Gammaproteobacteria	Enterobacterales	Morganellaceae	NZ_BCZU01000003.1	419376	439711	429544	428552	991.5	26.471	238	4.01e-14	78.6	48.479	559	7.38e-169	491
WP_090882097.1	BMX66_RS10825	207390	209006	NAD+ synthase	NZ_FODX01000004.1	Nitrosovibrio sp. Nv6	Nitrosovibrio	Bacteria	Proteobacteria	Betaproteobacteria	Nitrosomonadales	Nitrosomonadaceae	NZ_FODX01000004.1	199115	219432	209274	208198	1075.5	30.38	237	6.45e-18	90.5	46	550	3e-155	457
WP_108421509.1	B9Z32_RS11290	489972	491645	NAD+ synthase	NZ_NERY01000002.1	Limnohabitans sp. MMS-10A-178 LimB-MMS-10A-178-C2	Limnohabitans	Bacteria	Proteobacteria	Betaproteobacteria	Burkholderiales	Comamonadaceae	NZ_NERY01000002.1	479613	499948	489780	490808	1028	26.068	234	1.47e-13	76.6	46.403	556	4.38e-161	473
WP_008489816.1	A10D4_RS11995	42968	44608	NAD+ synthase	NZ_AMRG01000018.1	Idiomarina xiamenensis 10-D-4 contig18	Idiomarina	Bacteria	Proteobacteria	Gammaproteobacteria	Alteromonadales	Idiomarinaceae	NZ_AMRG01000018.1	34645	54980	44812.5	43788	1024.5	27.897	233	3.9e-13	75.5	45.554	551	2.09e-153	452
WP_015876709.1	KS03_RS13695	237857	239542	NAD+ synthase	NZ_CP009435.1	Burkholderia glumae LMG 2196 = ATCC 33617 chromosome I	Burkholderia	Bacteria	Proteobacteria	Betaproteobacteria	Burkholderiales	Burkholderiaceae	NZ_CP009435.1	227468	247803	237636	238700	1064	30.901	233	4.67e-17	87.8	50.532	564	2.55e-167	488
WP_055139121.1	bpln_RS14320	3345328	3347013	NAD+ synthase	NZ_CP007212.1	Burkholderia plantarii strain ATCC 43733 chromosome 1	Burkholderia	Bacteria	Proteobacteria	Betaproteobacteria	Burkholderiales	Burkholderiaceae	NZ_CP007212.1	3334957	3355274	3.34512e+06	3.34617e+06	1055	30.472	233	1.5e-16	86.3	51.15	565	1.09e-170	497
WP_132585808.1	EDC26_RS18830	13496	15115	NAD+ synthase	NZ_SMAJ01000023.1	Paralcaligenes ureilyticus strain DSM 24591 Ga0244690_123	Paralcaligenes	Bacteria	Proteobacteria	Betaproteobacteria	Burkholderiales	Alcaligenaceae	NZ_SMAJ01000023.1	5187	25510	15348.5	14305.5	1043	31.466	232	1.61e-16	85.9	48.812	547	6.42e-156	459
WP_029524601.1	EC86_RS0105095	995081	996769	NAD+ synthase	NZ_KL448323.1	Polaromonas glacialis strain R3-9 Scaffold1	Polaromonas	Bacteria	Proteobacteria	Betaproteobacteria	Burkholderiales	Comamonadaceae	NZ_KL448323.1	986855	1007190	997022	995925	1097.5	29.13	230	2.98e-16	85.5	47.527	566	2.53e-164	481
WP_054022348.1	ISF6_RS24530	33033	34709	NAD+ synthase	NZ_BBYR01000077.1	Ideonella sakaiensis strain 201-F6	Ideonella	Bacteria	Proteobacteria	Betaproteobacteria	Burkholderiales		NZ_BBYR01000077.1	22667	43002	32834.5	33871	1036.5	31.579	228	5.43e-15	81.3	51.237	566	5.82e-174	505
WP_008910565.1	OOA_RS02570	615376	616998	NAD+ synthase	NZ_KB233222.1	Providencia burhodogranariea DSM 19968 scaffold00001	Providencia	Bacteria	Proteobacteria	Gammaproteobacteria	Enterobacterales	Morganellaceae	NZ_KB233222.1	607011	627346	617178	616187	991.5	28	225	7.51e-12	71.2	46.112	553	2.47e-157	462
WP_094278183.1	B6S09_RS08945	210071	211690	NAD+ synthase	NZ_NQJF01000006.1	Oceanimonas baumannii strain ATCC 700832 NODE_6_length_234833_cov_145.576	Oceanimonas	Bacteria	Proteobacteria	Gammaproteobacteria	Aeromonadales	Aeromonadaceae	NZ_NQJF01000006.1	201701	222036	211868	210880	988	32.735	223	1.52e-18	92.4	50.181	552	2.5e-166	485
WP_028883732.1	T432_RS0100550	112268	113905	NAD+ synthase	NZ_JHXN01000001.1	Taylorella asinigenitalis ATCC 700933 T432DRAFT_scaffold00001.1_C	Taylorella	Bacteria	Proteobacteria	Betaproteobacteria	Burkholderiales	Alcaligenaceae	NZ_JHXN01000001.1	101930	122265	112098	113086	989	30.876	217	6.25e-17	87.4	34.783	575	1.08e-99	314
WP_132961447.1	EDC36_RS01365	278893	280584	NAD+ synthase	NZ_SMAH01000001.1	Tepidimonas ignava strain DSM 12034 Ga0244665_101	Tepidimonas	Bacteria	Proteobacteria	Betaproteobacteria	Burkholderiales		NZ_SMAH01000001.1	270671	291006	280838	279738	1100	33.019	212	8.39e-16	84	50.534	562	1.99e-163	479
WP_005224299.1	MARPU_RS10210	2325190	2326830	NAD+ synthase	NZ_CP007031.1	Marichromatium purpuratum 984	Marichromatium	Bacteria	Proteobacteria	Gammaproteobacteria	Chromatiales	Chromatiaceae	NZ_CP007031.1	2314741	2335076	2.32491e+06	2326010	1101.5	33.333	210	2.34e-17	88.6	53.493	544	2.08e-179	519
WP_082806190.1	AY586_RS13275	14193	15833	NAD+ synthase	NZ_LSYU01000071.1	Marichromatium gracile strain YL28 scaffold54	Marichromatium	Bacteria	Proteobacteria	Gammaproteobacteria	Chromatiales	Chromatiaceae	NZ_LSYU01000071.1	3744	24079	13911.5	15013	1101.5	33.333	210	6.27e-17	87.4	53.493	544	1.04e-176	512
WP_009852285.1	KB13_RS04780	915911	917485	NAD+ synthase	NZ_DS995299.1	Beta proteobacterium KB13 scf_1106380163076		Bacteria	Proteobacteria	Betaproteobacteria			NZ_DS995299.1	907490	927825	917658	916698	959.5	27.273	209	4.89e-13	75.1	39.234	548	1.41e-138	414
WP_048356904.1	UZ34_RS01655	289015	290589	NAD+ synthase	NZ_CP011001.1	Methylophilales bacterium MBRSF5 genome		Bacteria	Proteobacteria	Betaproteobacteria	Nitrosomonadales		NZ_CP011001.1	278675	299010	288842	289802	959.5	27.67	206	8.96e-14	77.4	38.686	548	2.16e-136	408
WP_040488069.1	OS145_RS09435	71025	72662	NAD+ synthase	NZ_CH672407.1	Idiomarina baltica OS145 scf_1099451322320	Idiomarina	Bacteria	Proteobacteria	Gammaproteobacteria	Alteromonadales	Idiomarinaceae	NZ_CH672407.1	60677	81012	70844.5	71843.5	999	30.208	192	3.23e-14	79	46.739	552	2.53e-158	465
WP_013522604.1	KUI_RS04210	920708	922345	NAD+ synthase	NC_018108.1	Taylorella equigenitalis ATCC 35865	Taylorella	Bacteria	Proteobacteria	Betaproteobacteria	Burkholderiales	Alcaligenaceae	NC_018108.1	910371	930706	920538	921526	988	34.225	187	1.93e-18	92	34.164	562	3.34e-100	316
WP_025096601.1	DP01_RS0100955	204945	206630	NAD+ synthase	NZ_JJMR01000001.1	Burkholderia sp. A1 contig_1	Burkholderia	Bacteria	Proteobacteria	Betaproteobacteria	Burkholderiales	Burkholderiaceae	NZ_JJMR01000001.1	194555	214890	204722	205788	1065	33.514	185	3.7e-16	85.1	50	570	4.12e-164	480
WP_036049591.1	BM43_RS19840	648573	650258	NAD+ synthase	NZ_CP009323.1	Burkholderia gladioli strain ATCC 10248 chromosome 1	Burkholderia	Bacteria	Proteobacteria	Betaproteobacteria	Burkholderiales	Burkholderiaceae	NZ_CP009323.1	638183	658518	648350	649416	1065	33.514	185	3.66e-16	85.1	50.175	570	1.6e-164	481
WP_040266558.1	SYMBAF_RS14975	77492	79114	NAD+ synthase	NZ_CCES01000031.1	Serratia symbiotica strain type strain:CWBI-2.3	Serratia	Bacteria	Proteobacteria	Gammaproteobacteria	Enterobacterales	Yersiniaceae	NZ_CCES01000031.1	67135	87470	77302.5	78303	1000.5	31.461	178	1.25e-12	73.6	50.091	551	1.58e-173	503
WP_038517007.1	GAPWK_RS01280	270042	271646	NAD+ synthase	NZ_CP007445.1	Gilliamella apicola strain wkB1	Gilliamella	Bacteria	Proteobacteria	Gammaproteobacteria	Orbales	Orbaceae	NZ_CP007445.1	261670	282005	271838	270844	993.5	29.379	177	2.16e-11	69.7	47.628	548	1.18e-163	478
WP_039925443.1	AEST_RS10065	118312	119139	ammonia-dependent NAD(+) synthetase	NZ_ALAB01000027.1	Alishewanella aestuarii B11 155.AEST.1_27	Alishewanella	Bacteria	Proteobacteria	Gammaproteobacteria	Alteromonadales	Alteromonadaceae	NZ_ALAB01000027.1	107853	128167	118010	118726	715.5	29.143	175	2.38e-06	52.8	29.358	218	7.41e-08	56.6
WP_108901577.1	HYN51_RS03540	933602	935221	NAD+ synthase	NZ_CP029185.2	Limnobaculum parvum strain HYN0051 chromosome	Limnobaculum	Bacteria	Proteobacteria	Gammaproteobacteria	Enterobacterales	Enterobacteriaceae	NZ_CP029185.2	925234	945569	935402	934412	990	30.864	162	2.45e-11	69.7	46.196	552	2.27e-163	478
WP_010166104.1	EPU_RS01490	51825	52550	NAD(+) synthase	NZ_ABEQ01000005.3	Epulopiscium sp. 'N.t. morphotype B' gcontig_1105717066860	Epulopiscium	Bacteria	Firmicutes	Clostridia	Clostridiales		NZ_ABEQ01000005.3	42608	62943	52775.5	52187.5	588	28.571	140	4.48e-06	51.2	31.481	216	4.6e-19	89.4
WP_006002681.1	GPUN_RS01410	98157	99011	ammonia-dependent NAD(+) synthetase	NZ_BAET01000004.1	Glaciecola punicea ACAM 611	Glaciecola	Bacteria	Proteobacteria	Gammaproteobacteria	Alteromonadales	Alteromonadaceae	NZ_BAET01000004.1	89018	109353	99185.5	98584	601.5					28.634	227	1.35e-07	56.2
WP_006009953.1	GPAL_RS05475	17362	18198	ammonia-dependent NAD(+) synthetase	NZ_BAEQ01000019.1	Glaciecola pallidula DSM 14239 = ACAM 615	Glaciecola	Bacteria	Proteobacteria	Gammaproteobacteria	Alteromonadales	Alteromonadaceae	NZ_BAEQ01000019.1	7011	27346	17178.5	17780	601.5					27.826	230	1.98e-12	70.5
WP_007105313.1	GPLA_RS12625	51766	52596	ammonia-dependent NAD(+) synthetase	NZ_BAER01000064.1	Paraglaciecola polaris LMG 21857	Paraglaciecola	Bacteria	Proteobacteria	Gammaproteobacteria	Alteromonadales	Alteromonadaceae	NZ_BAER01000064.1	42621	62956	52788.5	52181	607.5					24.567	289	6.1e-09	60.1
WP_007637499.1	C427_RS07400	1697440	1698270	ammonia-dependent NAD(+) synthetase	NC_020514.1	Paraglaciecola psychrophila 170	Paraglaciecola	Bacteria	Proteobacteria	Gammaproteobacteria	Alteromonadales	Alteromonadaceae	NC_020514.1	1688312	1708647	1.69848e+06	1697855	624.5					27.397	219	1.43e-08	58.9
WP_007988663.1	GCHA_RS12380	303536	304366	ammonia-dependent NAD(+) synthetase	NZ_BAEM01000033.1	Paraglaciecola chathamensis S18K6	Paraglaciecola	Bacteria	Proteobacteria	Gammaproteobacteria	Alteromonadales	Alteromonadaceae	NZ_BAEM01000033.1	294391	314726	304558	303951	607.5					24.648	284	5.31e-09	60.1
WP_008219039.1	RNAN_RS04060	235288	236115	ammonia-dependent NAD(+) synthetase	NZ_BAFK01000003.1	Rheinheimera nanhaiensis E407-8	Rheinheimera	Bacteria	Proteobacteria	Gammaproteobacteria	Chromatiales	Chromatiaceae	NZ_BAFK01000003.1	226264	246599	236432	235702	730					28.571	217	8.27e-08	56.6
WP_008844920.1	GLIP_RS12090	25823	26653	ammonia-dependent NAD(+) synthetase	NZ_BAEN01000049.1	Aliiglaciecola lipolytica E3	Aliiglaciecola	Bacteria	Proteobacteria	Gammaproteobacteria	Alteromonadales	Alteromonadaceae	NZ_BAEN01000049.1	16826	37161	26993.5	26238	755.5					27.66	235	1.43e-11	67.8
WP_010181796.1	G2999_RS11000	24893	25726	ammonia-dependent NAD(+) synthetase	NZ_DS989816.1	Glaciecola sp. HTCC2999 scf_1100007007382	Glaciecola	Bacteria	Proteobacteria	Gammaproteobacteria	Alteromonadales	Alteromonadaceae	NZ_DS989816.1	15730	35999	25864.5	25309.5	555					28.516	256	7.95e-13	71.6
WP_011044662.1	CPS_RS17515	4092666	4093511	ammonia-dependent NAD(+) synthetase	NC_003910.7	Colwellia psychrerythraea 34H	Colwellia	Bacteria	Proteobacteria	Gammaproteobacteria	Alteromonadales	Colwelliaceae	NC_003910.7	4082180	4102515	4.09235e+06	4.09309e+06	741					25	236	5.32e-09	60.5
WP_011575902.1	PATL_RS16235	3804880	3805710	ammonia-dependent NAD(+) synthetase	NC_008228.1	Pseudoalteromonas atlantica T6c	Pseudoalteromonas	Bacteria	Proteobacteria	Gammaproteobacteria	Alteromonadales	Pseudoalteromonadaceae	NC_008228.1	3794520	3814855	3.80469e+06	3805295	607.5					26.613	248	3.12e-09	60.8
WP_012517510.1	MADE_RS12870	2900997	2901833	ammonia-dependent NAD(+) synthetase	NC_011138.3	Alteromonas mediterranea DE	Alteromonas	Bacteria	Proteobacteria	Gammaproteobacteria	Alteromonadales	Alteromonadaceae	NC_011138.3	2890659	2910994	2.90083e+06	2901415	588.5					27.273	253	7.46e-09	59.7
WP_013753178.1	GLAAG_RS05945	1370581	1371411	ammonia-dependent NAD(+) synthetase	NC_015497.1	Glaciecola sp. 4H-3-7+YE-5	Glaciecola	Bacteria	Proteobacteria	Gammaproteobacteria	Alteromonadales	Alteromonadaceae	NC_015497.1	1361436	1381771	1.3716e+06	1370996	607.5					25	284	1.3e-09	62
WP_013783334.1	AVL56_RS13390	3118763	3119596	ammonia-dependent NAD(+) synthetase	NZ_CP014322.1	Alteromonas addita strain R10SW13	Alteromonas	Bacteria	Proteobacteria	Gammaproteobacteria	Alteromonadales	Alteromonadaceae	NZ_CP014322.1	3108422	3128757	3.11859e+06	3.11918e+06	590					28.959	221	4.09e-08	57.4
WP_014108079.1	GNIT_RS05095	1171498	1172334	ammonia-dependent NAD(+) synthetase	NC_016041.1	Glaciecola nitratireducens FR1064	Glaciecola	Bacteria	Proteobacteria	Gammaproteobacteria	Alteromonadales	Alteromonadaceae	NC_016041.1	1162350	1182685	1.17252e+06	1171916	601.5					27.391	230	7.66e-11	65.9
WP_014950116.1	MASE_RS12535	2924335	2925171	ammonia-dependent NAD(+) synthetase	NC_018632.1	Alteromonas macleodii ATCC 27126	Alteromonas	Bacteria	Proteobacteria	Gammaproteobacteria	Alteromonadales	Alteromonadaceae	NC_018632.1	2913997	2934332	2.92416e+06	2924753	588.5					26.984	252	3.58e-09	60.8
WP_014999005.1	BGK61_RS04040	438558	439394	ammonia-dependent NAD(+) synthetase	NZ_MEJH01000003.1	Alteromonas abrolhosensis strain PEL67E scaffold2.1	Alteromonas	Bacteria	Proteobacteria	Gammaproteobacteria	Alteromonadales	Alteromonadaceae	NZ_MEJH01000003.1	428220	448555	438388	438976	588.5					28.175	252	3.69e-11	66.6
WP_018982993.1	F458_RS0108555	53184	54020	ammonia-dependent NAD(+) synthetase	NZ_KB899379.1	Salinimonas chungwhensis DSM 16280 F458DRAFT_scaffold00004.4	Salinimonas	Bacteria	Proteobacteria	Gammaproteobacteria	Alteromonadales	Alteromonadaceae	NZ_KB899379.1	42843	63178	53010.5	53602	591.5					30.137	219	3.67e-10	63.9
WP_019028591.1	F580_RS0115155	300007	300852	ammonia-dependent NAD(+) synthetase	NZ_KB905167.1	Colwellia piezophila ATCC BAA-637 F580DRAFT_scaffold00008.8	Colwellia	Bacteria	Proteobacteria	Gammaproteobacteria	Alteromonadales	Colwelliaceae	NZ_KB905167.1	291003	311338	301170	300430	741					24.014	279	3.21e-10	63.9
WP_019677117.1	H141_RS0115085	62371	63195	ammonia-dependent NAD(+) synthetase	NZ_KB907723.1	Rheinheimera perlucida DSM 18276 H141DRAFT_scaffold00023.23	Rheinheimera	Bacteria	Proteobacteria	Gammaproteobacteria	Chromatiales	Chromatiaceae	NZ_KB907723.1	53341	73676	63508.5	62783	725.5					26.07	257	8.82e-08	56.6
WP_025255858.1	H978_RS14965	2389768	2390604	ammonia-dependent NAD(+) synthetase	NZ_JFBK01000001.1	Alteromonas sp. ALT199 H978DRAFT_scaffold00001.1_C	Alteromonas	Bacteria	Proteobacteria	Gammaproteobacteria	Alteromonadales	Alteromonadaceae	NZ_JFBK01000001.1	2379430	2399765	2.3896e+06	2390186	588.5					26.587	252	3.37e-08	57.8
WP_026377010.1	G441_RS0114435	66806	67642	ammonia-dependent NAD(+) synthetase	NZ_AUBH01000012.1	Aestuariibacter salexigens DSM 15300 G441DRAFT_scaffold00011.11_C	Aestuariibacter	Bacteria	Proteobacteria	Gammaproteobacteria	Alteromonadales	Alteromonadaceae	NZ_AUBH01000012.1	56453	76788	66620.5	67224	603.5					26.522	230	4.97e-10	63.5
WP_032096953.1	MB45_RS0114465	49557	50393	ammonia-dependent NAD(+) synthetase	NZ_JQHG01000030.1	Alteromonas sp. LTR NODE_38	Alteromonas	Bacteria	Proteobacteria	Gammaproteobacteria	Alteromonadales	Alteromonadaceae	NZ_JQHG01000030.1	40396	60731	50563.5	49975	588.5					30.317	221	1.36e-11	68.2
WP_033186180.1	LO72_RS09820	560404	561234	ammonia-dependent NAD(+) synthetase	NZ_JRKG01000016.1	Pseudoalteromonas sp. PLSV NODE_21	Pseudoalteromonas	Bacteria	Proteobacteria	Gammaproteobacteria	Alteromonadales	Pseudoalteromonadaceae	NZ_JRKG01000016.1	551259	571594	561426	560819	607.5					25.263	285	1.19e-09	62.4
WP_039216980.1	RJ41_RS03505	49142	49978	ammonia-dependent NAD(+) synthetase	NZ_JWLW01000005.1	Alteromonas marina strain AD001 Contig13	Alteromonas	Bacteria	Proteobacteria	Gammaproteobacteria	Alteromonadales	Alteromonadaceae	NZ_JWLW01000005.1	39981	60316	50148.5	49560	588.5					26.587	252	1.34e-08	58.9
WP_040292155.1	AGRI_RS14945	280347	281165	ammonia-dependent NAD(+) synthetase	NZ_AKKU01000026.1	Alishewanella agri BL06 contig026	Alishewanella	Bacteria	Proteobacteria	Gammaproteobacteria	Alteromonadales	Alteromonadaceae	NZ_AKKU01000026.1	271333	291668	281500	280756	744.5					27.907	215	1.33e-06	52.8
WP_044058961.1	EP13_RS12400	2801499	2802332	ammonia-dependent NAD(+) synthetase	NZ_CP008849.1	Alteromonas australica strain H 17	Alteromonas	Bacteria	Proteobacteria	Gammaproteobacteria	Alteromonadales	Alteromonadaceae	NZ_CP008849.1	2791158	2811493	2.80133e+06	2.80192e+06	590					28.182	220	1.08e-08	59.3
WP_044830331.1	SG35_RS00050	13126	13956	ammonia-dependent NAD(+) synthetase	NZ_JYNI01000001.1	Thalassomonas actiniarum strain A5K-106 contig_1	Thalassomonas	Bacteria	Proteobacteria	Gammaproteobacteria	Alteromonadales	Colwelliaceae	NZ_JYNI01000001.1	2557	22892	12724.5	13541	816.5					24.354	271	2.74e-06	52
WP_046554538.1	VT06_RS11930	49689	50519	ammonia-dependent NAD(+) synthetase	NZ_LAHP01000015.1	Arsukibacterium sp. MJ3 EFN4V4QH	Arsukibacterium	Bacteria	Proteobacteria	Gammaproteobacteria	Chromatiales	Chromatiaceae	NZ_LAHP01000015.1	40666	61001	50833.5	50104	729.5					27.344	256	6.8e-09	60.1
WP_057787786.1	AAY72_RS11995	120807	121625	ammonia-dependent NAD(+) synthetase	NZ_LCWL01000112.1	Alishewanella sp. WH16-1 contig3	Alishewanella	Bacteria	Proteobacteria	Gammaproteobacteria	Alteromonadales	Alteromonadaceae	NZ_LCWL01000112.1	111793	132128	121960	121216	744.5					27.907	215	1.36e-06	52.8
WP_057790670.1	AV939_RS13230	3094079	3094912	ammonia-dependent NAD(+) synthetase	NZ_CP013932.1	Alteromonas sp. Mac1	Alteromonas	Bacteria	Proteobacteria	Gammaproteobacteria	Alteromonadales	Alteromonadaceae	NZ_CP013932.1	3083738	3104073	3.09391e+06	3.0945e+06	590					28.959	221	3.41e-08	57.8
WP_057832288.1	ASU03_RS13280	14085	14930	ammonia-dependent NAD(+) synthetase	NZ_LJYX01000018.1	Colwellia sp. TT2012 CMT41_NODE_15	Colwellia	Bacteria	Proteobacteria	Gammaproteobacteria	Alteromonadales	Colwelliaceae	NZ_LJYX01000018.1	3586	23921	13753.5	14507.5	754					25.847	236	6.04e-09	60.1
WP_058027573.1	CMT41_RS13680	3204274	3205119	ammonia-dependent NAD(+) synthetase	NZ_CP013145.1	Colwellia sp. MT41	Colwellia	Bacteria	Proteobacteria	Gammaproteobacteria	Alteromonadales	Colwelliaceae	NZ_CP013145.1	3193787	3214122	3.20395e+06	3.2047e+06	742					24.638	276	3.33e-09	60.8
WP_067738809.1	A8B85_RS06485	16022	16861	ammonia-dependent NAD(+) synthetase	NZ_LXWE01000002.1	Alteromonadaceae bacterium XY-R5 NODE_2		Bacteria	Proteobacteria	Gammaproteobacteria	Alteromonadales	Alteromonadaceae	NZ_LXWE01000002.1	6874	27209	17041.5	16441.5	600					27.016	248	1.49e-08	58.9
WP_068381655.1	AX660_RS20885	187027	187857	ammonia-dependent NAD(+) synthetase	NZ_LSNE01000015.1	Paraglaciecola hydrolytica strain S66 Contig4	Paraglaciecola	Bacteria	Proteobacteria	Gammaproteobacteria	Alteromonadales	Alteromonadaceae	NZ_LSNE01000015.1	176667	197002	186834	187442	607.5					27.692	260	1.8e-10	64.7
WP_068545782.1	LT090_RS11755	2742898	2743734	ammonia-dependent NAD(+) synthetase	NZ_CP017689.1	Thalassotalea crassostreae strain LPB0090	Thalassotalea	Bacteria	Proteobacteria	Gammaproteobacteria	Alteromonadales	Colwelliaceae	NZ_CP017689.1	2732357	2752692	2.74252e+06	2743316	791.5					27.341	267	5.98e-10	63.2
WP_070178053.1	BFC17_RS18725	60513	61346	ammonia-dependent NAD(+) synthetase	NZ_MJIC01000016.1	Alteromonas lipolytica strain JW12 Alteromonas_lipolytica_JW12_S4	Alteromonas	Bacteria	Proteobacteria	Gammaproteobacteria	Alteromonadales	Alteromonadaceae	NZ_MJIC01000016.1	50171	70506	60338.5	60929.5	591					27.155	232	7.94e-10	62.8
WP_070374472.1	A3Q34_RS05655	1329171	1330022	ammonia-dependent NAD(+) synthetase	NZ_CP014944.1	Colwellia sp. PAMC 20917 chromosome	Colwellia	Bacteria	Proteobacteria	Gammaproteobacteria	Alteromonadales	Colwelliaceae	NZ_CP014944.1	1318631	1338966	1.3288e+06	1.3296e+06	798					28.384	229	2.53e-08	58.2
WP_071817551.1	BK026_RS07825	1786922	1787758	ammonia-dependent NAD(+) synthetase	NZ_MODU01000004.1	Alteromonas sp. V450 6_A1_NODE_77_length_4393332_cov_50.813408	Alteromonas	Bacteria	Proteobacteria	Gammaproteobacteria	Alteromonadales	Alteromonadaceae	NZ_MODU01000004.1	1776584	1796919	1.78675e+06	1787340	588.5					29.091	220	1.9e-09	61.6
WP_071981303.1	CW735_RS13140	2936533	2937369	ammonia-dependent NAD(+) synthetase	NZ_CP025115.1	Alteromonas sp. MB-3u-76 chromosome	Alteromonas	Bacteria	Proteobacteria	Gammaproteobacteria	Alteromonadales	Alteromonadaceae	NZ_CP025115.1	2926195	2946530	2.93636e+06	2936951	588.5					29.864	221	1.6e-10	64.7
WP_073322983.1	BUB81_RS11790	60993	61826	ammonia-dependent NAD(+) synthetase	NZ_FQWD01000004.1	Aestuariibacter aggregatus strain CGMCC 1.8995	Aestuariibacter	Bacteria	Proteobacteria	Gammaproteobacteria	Alteromonadales	Alteromonadaceae	NZ_FQWD01000004.1	50651	70986	60818.5	61409.5	591					26.119	268	3.05e-10	63.9
WP_076421108.1	BM744_RS19225	12602	13435	ammonia-dependent NAD(+) synthetase	NZ_MPHL01000027.1	Colwellia sp. UCD-KL20 scaffold_26	Colwellia	Bacteria	Proteobacteria	Gammaproteobacteria	Alteromonadales	Colwelliaceae	NZ_MPHL01000027.1	2079	22414	12246.5	13018.5	772					27.155	232	4.33e-10	63.5
WP_077287159.1	B0169_RS14760	197189	198031	ammonia-dependent NAD(+) synthetase	NZ_MUZV01000009.1	Colwellia aestuarii strain KCTC 12480 contig9	Colwellia	Bacteria	Proteobacteria	Gammaproteobacteria	Alteromonadales	Colwelliaceae	NZ_MUZV01000009.1	188246	208581	198414	197610	803.5					30.213	235	7.29e-14	74.7
WP_077341234.1	B0X80_RS13855	12406	13239	ammonia-dependent NAD(+) synthetase	NZ_MUZU01000009.1	Colwellia agarivorans strain QM50 contig9	Colwellia	Bacteria	Proteobacteria	Gammaproteobacteria	Alteromonadales	Colwelliaceae	NZ_MUZU01000009.1	1883	22218	12050.5	12822.5	772					26.724	232	3.6e-08	57.8
WP_081152586.1	B5D82_RS14770	3501707	3502540	ammonia-dependent NAD(+) synthetase	NZ_CP020465.1	Colwellia beringensis strain NB097-1 chromosome	Colwellia	Bacteria	Proteobacteria	Gammaproteobacteria	Alteromonadales	Colwelliaceae	NZ_CP020465.1	3492730	3513065	3.5029e+06	3.50212e+06	774					27.273	231	5.06e-10	63.2
WP_085283229.1	B6K83_RS03455	767556	768398	ammonia-dependent NAD(+) synthetase	NZ_NBOC01000001.1	Colwellia chukchiensis strain CGMCC 1.9127 CGMCC1.9127	Colwellia	Bacteria	Proteobacteria	Gammaproteobacteria	Alteromonadales	Colwelliaceae	NZ_NBOC01000001.1	758616	778951	768784	767977	806.5					26.336	262	1.44e-08	58.9
WP_085297728.1	B7C41_RS05045	12630	13472	ammonia-dependent NAD(+) synthetase	NZ_NBOF01000002.1	Colwellia mytili strain KCTC 52417 NODE_2_length_1088554_cov_18.5156_ID_378	Colwellia	Bacteria	Proteobacteria	Gammaproteobacteria	Alteromonadales	Colwelliaceae	NZ_NBOF01000002.1	2034	22369	12201.5	13051	849.5					27.477	222	2.76e-06	52
WP_085305534.1	B6A32_RS15050	152959	153792	ammonia-dependent NAD(+) synthetase	NZ_NBOE01000010.1	Colwellia polaris strain MCCC 1C00015 scaffold10	Colwellia	Bacteria	Proteobacteria	Gammaproteobacteria	Alteromonadales	Colwelliaceae	NZ_NBOE01000010.1	143979	164314	154146	153376	771					29.237	236	2.59e-11	67.4
WP_088332144.1	CCY32_RS15040	15117	15947	ammonia-dependent NAD(+) synthetase	NZ_NIWW01000010.1	Lacimicrobium sp. SS2-24 contig10	Lacimicrobium	Bacteria	Proteobacteria	Gammaproteobacteria	Alteromonadales	Alteromonadaceae	NZ_NIWW01000010.1	4758	25093	14925.5	15532	606.5					24.354	271	3.76e-10	63.5
WP_091344934.1	BLW37_RS16695	48811	49641	ammonia-dependent NAD(+) synthetase	NZ_FNRM01000011.1	Alkalimonas amylolytica strain CGMCC 1.3430	Alkalimonas	Bacteria	Proteobacteria	Gammaproteobacteria			NZ_FNRM01000011.1	38390	58725	48557.5	49226	668.5					26.154	260	6.64e-08	57
WP_093327148.1	BMW60_RS01675	364013	364843	ammonia-dependent NAD(+) synthetase	NZ_FOHK01000001.1	Thalassotalea agarivorans strain DSM 19706	Thalassotalea	Bacteria	Proteobacteria	Gammaproteobacteria	Alteromonadales	Colwelliaceae	NZ_FOHK01000001.1	354995	375330	365162	364428	734.5					27.468	233	1.73e-09	61.6
WP_097111873.1	CRO03_RS12045	256268	257092	ammonia-dependent NAD(+) synthetase	NZ_OBEB01000005.1	Rheinheimera tuosuensis strain CGMCC 1.12461	Rheinheimera	Bacteria	Proteobacteria	Gammaproteobacteria	Chromatiales	Chromatiaceae	NZ_OBEB01000005.1	245788	266123	255956	256680	724.5					27.778	216	1.81e-07	55.5
WP_099034865.1	CDA54_RS09975	20571	21401	ammonia-dependent NAD(+) synthetase	NZ_NISX01000009.1	Lacimicrobium alkaliphilum strain X13M-12 contig9	Lacimicrobium	Bacteria	Proteobacteria	Gammaproteobacteria	Alteromonadales	Alteromonadaceae	NZ_NISX01000009.1	10209	30544	20376.5	20986	609.5					24.265	272	2.74e-08	58.2
WP_100643406.1	CSH93_RS11155	633940	634776	ammonia-dependent NAD(+) synthetase	NZ_PEAY01000003.1	Alteromonas facilis strain P0213 contig3	Alteromonas	Bacteria	Proteobacteria	Gammaproteobacteria	Alteromonadales	Alteromonadaceae	NZ_PEAY01000003.1	623600	643935	633768	634358	590.5					25.781	256	1.32e-10	65.1
WP_100656711.1	CSH92_RS04130	55629	56465	ammonia-dependent NAD(+) synthetase	NZ_PEAX01000002.1	Alteromonas flava strain P0211 contig2	Alteromonas	Bacteria	Proteobacteria	Gammaproteobacteria	Alteromonadales	Alteromonadaceae	NZ_PEAX01000002.1	46466	66801	56633.5	56047	586.5					26.84	231	1.47e-09	62
WP_101343700.1	CWS31_RS06335	783363	784199	ammonia-dependent NAD(+) synthetase	NZ_PJAI01000022.1	Colwellia echini strain A3 contig_7	Colwellia	Bacteria	Proteobacteria	Gammaproteobacteria	Alteromonadales	Colwelliaceae	NZ_PJAI01000022.1	774344	794679	784512	783781	730.5					24.908	273	5.39e-11	66.2
WP_108456670.1	DBO93_RS12670	2922085	2922918	ammonia-dependent NAD(+) synthetase	NZ_CP028924.1	Colwellia sp. Arc7-D chromosome	Colwellia	Bacteria	Proteobacteria	Gammaproteobacteria	Alteromonadales	Colwelliaceae	NZ_CP028924.1	2911561	2931896	2.92173e+06	2.9225e+06	773					29.004	231	3.05e-10	63.9
WP_108566041.1	D0Y50_RS13160	2964659	2965498	ammonia-dependent NAD(+) synthetase	NZ_CP031769.1	Salinimonas sp. N102 chromosome	Salinimonas	Bacteria	Proteobacteria	Gammaproteobacteria	Alteromonadales	Alteromonadaceae	NZ_CP031769.1	2954316	2974651	2.96448e+06	2.96508e+06	595					26.316	285	7.13e-11	65.9
WP_108603033.1	C2869_RS11265	3155387	3156214	ammonia-dependent NAD(+) synthetase	NZ_CP026604.1	Catenovulum sp. CCB-QB4 chromosome	Catenovulum	Bacteria	Proteobacteria	Gammaproteobacteria	Alteromonadales	Alteromonadaceae	NZ_CP026604.1	3146445	3166780	3.15661e+06	3.1558e+06	812					26.357	258	1.23e-09	62
WP_109340216.1	HMF8227_RS11005	2354287	2355123	ammonia-dependent NAD(+) synthetase	NZ_CP029347.1	Salinimonas sp. HMF8227 chromosome	Salinimonas	Bacteria	Proteobacteria	Gammaproteobacteria	Alteromonadales	Alteromonadaceae	NZ_CP029347.1	2343939	2364274	2.35411e+06	2354705	598.5					26.568	271	3.52e-12	69.7
WP_111976698.1	DPX34_RS01865	405806	406636	ammonia-dependent NAD(+) synthetase	NZ_QMED01000001.1	Catenovulum sp. RQJ05 RQJ50_scaffold1	Catenovulum	Bacteria	Proteobacteria	Gammaproteobacteria	Alteromonadales	Alteromonadaceae	NZ_QMED01000001.1	395266	415601	405434	406221	787.5					26.538	260	4.68e-11	66.2
WP_114325388.1	DWA31_RS04090	38048	38902	ammonia-dependent NAD(+) synthetase	NZ_QOLD01000024.1	Candidatus Colwellia aromaticivorans strain Bin11-node4 NODE_347_length_46429_cov_35.8602_ID_3406780	Candidatus Colwellia	Bacteria	Proteobacteria	Gammaproteobacteria	Alteromonadales	Colwelliaceae	NZ_QOLD01000024.1	29213	49548	39380.5	38475	905.5					24.907	269	3.39e-09	60.8
WP_115591759.1	DXV75_RS02440	581848	582681	ammonia-dependent NAD(+) synthetase	NZ_QRHA01000001.1	Alteromonas aestuariivivens strain KCTC 52655 Contig1	Alteromonas	Bacteria	Proteobacteria	Gammaproteobacteria	Alteromonadales	Alteromonadaceae	NZ_QRHA01000001.1	572688	593023	582856	582264	591					28.44	218	7.74e-09	59.7
WP_116007131.1	DXX93_RS05125	1158093	1158926	ammonia-dependent NAD(+) synthetase	NZ_QUOU01000001.1	Thalassotalea euphylliae strain H1	Thalassotalea	Bacteria	Proteobacteria	Gammaproteobacteria	Alteromonadales	Colwelliaceae	NZ_QUOU01000001.1	1149121	1169456	1.15929e+06	1.15851e+06	779					24.088	274	1.02e-07	56.2
WP_118493369.1	D1814_RS14230	3303127	3303963	ammonia-dependent NAD(+) synthetase	NZ_CP031967.1	Alteromonas sp. BL110 chromosome	Alteromonas	Bacteria	Proteobacteria	Gammaproteobacteria	Alteromonadales	Alteromonadaceae	NZ_CP031967.1	3293966	3314301	3.30413e+06	3303545	588.5					27.381	252	7.26e-09	59.7
WP_120961304.1	CLW98_RS09750	58788	59624	ammonia-dependent NAD(+) synthetase	NZ_RBXK01000002.1	Alteromonas sp. DSM 26665 Ga0180961_102	Alteromonas	Bacteria	Proteobacteria	Gammaproteobacteria	Alteromonadales	Alteromonadaceae	NZ_RBXK01000002.1	48450	68785	58617.5	59206	588.5					26.587	252	1.09e-08	59.3
WP_123324546.1	D9T21_RS08290	104201	105034	ammonia-dependent NAD(+) synthetase	NZ_RCUA01000021.1	Alteromonas oceani strain S35	Alteromonas	Bacteria	Proteobacteria	Gammaproteobacteria	Alteromonadales	Alteromonadaceae	NZ_RCUA01000021.1	95041	115376	105208	104618	591					26.724	232	1.97e-09	61.6
WP_124028246.1	DRW07_RS12350	51366	52214	ammonia-dependent NAD(+) synthetase	NZ_RPOK01000004.1	Alteromonas sp. U0105 scaffold4	Alteromonas	Bacteria	Proteobacteria	Gammaproteobacteria	Alteromonadales	Alteromonadaceae	NZ_RPOK01000004.1	41034	61369	51201.5	51790	588.5					26.82	261	4.31e-09	60.5
WP_126669430.1	EKO29_RS13880	3207531	3208373	ammonia-dependent NAD(+) synthetase	NZ_CP034660.1	Colwellia sp. Arc7-635 chromosome	Colwellia	Bacteria	Proteobacteria	Gammaproteobacteria	Alteromonadales	Colwelliaceae	NZ_CP034660.1	3196987	3217322	3.20715e+06	3207952	797.5					28.033	239	1e-09	62.4
WP_130600419.1	EMK97_RS06200	1379483	1380337	ammonia-dependent NAD(+) synthetase	NZ_CP034759.1	Litorilituus sediminis strain JCM 17549 chromosome	Litorilituus	Bacteria	Proteobacteria	Gammaproteobacteria	Alteromonadales	Colwelliaceae	NZ_CP034759.1	1369015	1389350	1.37918e+06	1379910	727.5					24.715	263	1.07e-11	68.6
WP_130636681.1	EYS00_RS11145	302119	302952	ammonia-dependent NAD(+) synthetase	NZ_SIHN01000005.1	Alteromonas sp. KUL49 contig00005	Alteromonas	Bacteria	Proteobacteria	Gammaproteobacteria	Alteromonadales	Alteromonadaceae	NZ_SIHN01000005.1	292958	313293	303126	302536	590					28.182	220	8.71e-10	62.8
WP_131092254.1	EYR97_RS02560	596291	597127	ammonia-dependent NAD(+) synthetase	NZ_SIHM01000001.1	Alteromonas sp. KUL42 contig00001_length_655484___numreads_18923	Alteromonas	Bacteria	Proteobacteria	Gammaproteobacteria	Alteromonadales	Alteromonadaceae	NZ_SIHM01000001.1	587130	607465	597298	596709	588.5					28.112	249	1.98e-10	64.7
WP_131137741.1	KUL49_RS14100	38803	39639	ammonia-dependent NAD(+) synthetase	NZ_SIHL01000016.1	Alteromonas sp. KUL17 contig16	Alteromonas	Bacteria	Proteobacteria	Gammaproteobacteria	Alteromonadales	Alteromonadaceae	NZ_SIHL01000016.1	29642	49977	39809.5	39221	588.5					27.381	252	2.85e-09	61.2
WP_131259290.1	TK45_RS13090	65291	66115	ammonia-dependent NAD(+) synthetase	NZ_JXSY01000022.1	Bowmanella sp. JS7-9 contig22	Bowmanella	Bacteria	Proteobacteria	Gammaproteobacteria	Alteromonadales	Alteromonadaceae	NZ_JXSY01000022.1	56139	76474	66306.5	65703	603.5					28.253	269	1.72e-14	76.6
WP_052462719.1	BN1187_RS13280	1468106	1468942	hypothetical protein	NZ_CCYM01000003.1	Nigerium massiliense strain SIT5	Nigerium	Bacteria	Actinobacteria	Actinobacteria	Propionibacteriales	Propionibacteriaceae	NZ_CCYM01000003.1	1459717	1480052	1.46988e+06	1468524	1360.5					29.665	209	4.08e-13	72.8
WP_014750698.1	TKWG_RS23005	2114043	2114231	NAD synthetase	NC_017964.1	Advenella kashmirensis WT001	Advenella	Bacteria	Proteobacteria	Betaproteobacteria	Burkholderiales	Alcaligenaceae	NC_017964.1	2103631	2123966	2.1138e+06	2114137	338.5					53.333	60	6.31e-13	66.2
WP_101181447.1	CXF81_RS11295	235196	236032	NAD(+) synthase	NZ_PJAR01000040.1	Glaciecola sp. 33A contig5	Glaciecola	Bacteria	Proteobacteria	Gammaproteobacteria	Alteromonadales	Alteromonadaceae	NZ_PJAR01000040.1	226048	246383	236216	235614	601.5					25.974	231	4.26e-09	60.5
WP_101197291.1	CXF95_RS02775	231788	232621	NAD(+) synthase	NZ_PJCF01000002.1	Paraglaciecola sp. MB-3u-78 contig6	Paraglaciecola	Bacteria	Proteobacteria	Gammaproteobacteria	Alteromonadales	Alteromonadaceae	NZ_PJCF01000002.1	221414	241749	231582	232204	623					27.039	233	5.03e-09	60.5
WP_101228583.1	CXF85_RS11045	171323	172168	NAD(+) synthase	NZ_PJAU01000048.1	Colwellia sp. 75C3 contig10	Colwellia	Bacteria	Proteobacteria	Gammaproteobacteria	Alteromonadales	Colwelliaceae	NZ_PJAU01000048.1	162320	182655	172488	171746	742					25	236	5.88e-09	60.1
WP_101234281.1	CXF71_RS17750	18262	19107	NAD(+) synthase	NZ_PJAQ01000068.1	Colwellia sp. 12G3 contig1	Colwellia	Bacteria	Proteobacteria	Gammaproteobacteria	Alteromonadales	Colwelliaceae	NZ_PJAQ01000068.1	7776	28111	17943.5	18684.5	741					24.576	236	1.72e-09	61.6
WP_105053482.1	BTO11_RS15685	3470423	3471256	NAD(+) synthase	NZ_MSCH01000003.1	Psychrosphaera saromensis strain SA4-48 scaffold3_cov84_read161	Psychrosphaera	Bacteria	Proteobacteria	Gammaproteobacteria	Alteromonadales	Pseudoalteromonadaceae	NZ_MSCH01000003.1	3460000	3480335	3.47017e+06	3.47084e+06	672					24.221	289	2.14e-09	61.6
WP_105931693.1	C6Y39_RS13085	275441	276277	NAD(+) synthase	NZ_PVNO01000026.1	Alteromonas gracilis strain 9a2 347	Alteromonas	Bacteria	Proteobacteria	Gammaproteobacteria	Alteromonadales	Alteromonadaceae	NZ_PVNO01000026.1	266280	286615	276448	275859	588.5					26.587	252	9.46e-09	59.7
WP_105935613.1	C6Y40_RS17095	65292	66125	NAD(+) synthase	NZ_PVNP01000188.1	Alteromonas sp. 190 1718	Alteromonas	Bacteria	Proteobacteria	Gammaproteobacteria	Alteromonadales	Alteromonadaceae	NZ_PVNP01000188.1	56132	76467	66299.5	65708.5	591					26.724	232	1.82e-09	61.6
WP_109765005.1	C8D97_RS17000	51223	52068	NAD(+) synthase	NZ_QGGU01000015.1	Pleionea mediterranea strain DSM 25350 Ga0215703_115	Pleionea	Bacteria	Proteobacteria	Gammaproteobacteria	Oceanospirillales	Kangiellaceae	NZ_QGGU01000015.1	42133	62468	52300.5	51645.5	655					25.108	231	3.85e-06	51.6
WP_110428795.1	KUL10_RS09985	90883	91719	NAD(+) synthase	NZ_BGNG01000005.1	Glaciecola sp. KUL10	Glaciecola	Bacteria	Proteobacteria	Gammaproteobacteria	Alteromonadales	Alteromonadaceae	NZ_BGNG01000005.1	80542	100877	90709.5	91301	591.5					28.571	231	2.67e-11	67
WP_129739440.1	ALT761_RS13570	3129499	3130332	NAD(+) synthetase	NZ_LR136958.1	Alteromonas sp. 76-1 genome assembly	Alteromonas	Bacteria	Proteobacteria	Gammaproteobacteria	Alteromonadales	Alteromonadaceae	NZ_LR136958.1	3119158	3139493	3.12933e+06	3.12992e+06	590					28.959	221	6.11e-08	57
WP_013456985.1	OCEPR_RS01740	349795	350646	NAD+ synthase	NC_014761.1	Oceanithermus profundus DSM 14977	Oceanithermus	Bacteria	Deinococcus-Thermus	Deinococci	Thermales	Thermaceae	NC_014761.1	338580	358900	348740	350220	1480.5					31.923	260	5.3e-27	113
WP_014826184.1	DESACI_RS05520	1213978	1214853	N-carbamoylputrescine amidase	NC_018068.1	Desulfosporosinus acidiphilus SJ4	Desulfosporosinus	Bacteria	Firmicutes	Clostridia	Clostridiales	Peptococcaceae	NC_018068.1	1205293	1225628	1.21546e+06	1.21442e+06	1045					24.896	241	4.22e-09	60.8
WP_014857063.1	MROS_RS12360	2821009	2821767	nitrilase/cyanide hydratase and apolipoprotein N-acyltransferase	NC_018178.1	Melioribacter roseus P3M	Melioribacter	Bacteria	Ignavibacteriae	Ignavibacteria	Ignavibacteriales	Melioribacteraceae	NC_018178.1	2810633	2830968	2.8208e+06	2821388	587.5					24.901	253	3.48e-11	66.2

## Sheet: Domain Counts
Domain	Counts
Bacteria	1296
Archaea	4
Total	1300

## Sheet: Taxonomy counts
Phylum and class counts of the identified PII-nadE genomic islands
Phylum and Class	Counts
Proteobacteria	1288
Acidithiobacillia	7
Betaproteobacteria	834
Deltaproteobacteria	4
Gammaproteobacteria	436
Hydrogenophilalia	3
Zetaproteobacteria	4
Crenarchaeota	3
Thermoprotei	3
Firmicutes	2
Clostridia	2
Nitrospirae	2
Nitrospira	2
Actinobacteria	2
Actinobacteria	2
Deinococcus-Thermus	1
Deinococci	1
Ignavibacteriae	1
Ignavibacteria	1
Euryarchaeota	1
Thermoplasmata	1
Total	1300

## Sheet: Taxonomy Distribution
superkingdom	phylum	class
Bacteria	Proteobacteria	Gammaproteobacteria
Bacteria	Proteobacteria	Gammaproteobacteria
Bacteria	Proteobacteria	Gammaproteobacteria
Bacteria	Proteobacteria	Gammaproteobacteria
Bacteria	Proteobacteria	Gammaproteobacteria
Bacteria	Proteobacteria	Gammaproteobacteria
Bacteria	Proteobacteria	Gammaproteobacteria
Bacteria	Proteobacteria	Gammaproteobacteria
Bacteria	Proteobacteria	Gammaproteobacteria
Bacteria	Proteobacteria	Gammaproteobacteria
Bacteria	Proteobacteria	Gammaproteobacteria
Bacteria	Proteobacteria	Gammaproteobacteria
Bacteria	Proteobacteria	Gammaproteobacteria
Bacteria	Proteobacteria	Gammaproteobacteria
Bacteria	Proteobacteria	Gammaproteobacteria
Bacteria	Proteobacteria	Gammaproteobacteria
Bacteria	Proteobacteria	Gammaproteobacteria
Bacteria	Proteobacteria	Gammaproteobacteria
Bacteria	Proteobacteria	Gammaproteobacteria
Bacteria	Proteobacteria	Gammaproteobacteria
Bacteria	Proteobacteria	Gammaproteobacteria
Bacteria	Proteobacteria	Gammaproteobacteria
Bacteria	Proteobacteria	Gammaproteobacteria
Bacteria	Proteobacteria	Gammaproteobacteria
Bacteria	Proteobacteria	Gammaproteobacteria
Bacteria	Proteobacteria	Gammaproteobacteria
[truncated: 1,274 more rows]
